# Supplementary material for: 4-Amino-3-(4-hy­droxy­benz­yl)-1H-1,2,4-triazole-5(4H)-thione
Source: Acta Crystallogr Sect E Struct Rep Online. 2013 Dec 14;70(Pt 1):o48–9. doi: 10.1107/S1600536813033370 (PMC3914088; doi:10.1107/S1600536813033370)
Supplement: Supplementary file 1 [file e-70-00o48-sup1.cif]

##############################################################################
#                                                                            #
# This CIF contains the data in a paper accepted for publication in          #
# Acta Crystallographica Section E. It conforms to the requirements of       #
# Notes for Authors for Acta Crystallographica Section E, and has been       #
# peer reviewed under the auspices of the IUCr Commission on Journals.       #
#                                                                            #
# Full details of the Crystallographic Information File format               #
# are given in the paper "The Crystallographic Information File (CIF):       #
# a New Standard Archive File for Crystallography" by S. R. Hall, F. H.      #
# Allen and I. D. Brown [Acta Cryst. (1991), A47, 655-685].                  #
#                                                                            #
# The current version of the core CIF dictionary is obtainable from          #
# ftp://ftp.iucr.org/pub/cif_core.dic.                                       #
#                                                                            #
# Software is freely available for graphical display of the structure(s)     #
# in this CIF. For information consult the CIF software page                 #
# http://www.iucr.org/resources/cif/software.                                #
#                                                                            #
# This file may be used for bona fide research purposes within the           #
# scientific community so long as proper attribution is given to the journal # 
# article from which it was obtained.                                        #
#                                                                            #
##############################################################################
data_global
_audit_creation_method
;
  Olex2 1.2
  (compiled Apr 23 2013 17:54:37, GUI svn.r4466)
;
_journal_date_recd_electronic     2013-12-08
_journal_date_accepted     2013-12-09
_journal_name_full     'Acta Crystallographica, Section E'
_journal_year     2014
_journal_volume     70
_journal_issue      1
_journal_page_first     o48
_journal_page_last     o49
_journal_paper_category     QO
_journal_paper_doi     10.1107/S1600536813033370
_journal_coeditor_code     SU2674
_publ_contact_author_name     'Jasinski, Jerry P.'
_publ_contact_author_address
;
Department of Chemistry
Keene State College
229 Main Street
Keene, New Hampshire 03435, USA
;
_publ_contact_author_email     jjasinski@keene.edu
_publ_contact_author_fax     ?
_publ_contact_author_phone     '603 358-2563'
_publ_section_title
;
4-Amino-3-(4-hydroxybenzyl)-1<i>H</i>-1,2,4-triazole-5(4<i>H</i>)-thione
;
loop_
    _publ_author_name
    _publ_author_address
    'Sarojini, B. K.'
;
Department of Chemistry,
P.A. College of Engineering,
Nadupadavu 574 153, D.K.,
Mangalore, India

Department of Studies in Chemistry, 
Mangalore University, 
Mangalagangotri 574 199, 
Mangalore, 
India
;
    'Manjula, P. S.'
;
Department of Chemistry,
P.A. College of Engineering,
Nadupadavu 574 153, D.K.,
Mangalore, India
;
    'Kaur, Manpreet'
;
Department of Studies in Chemistry
University of Mysore
Manasagangotri, Mysore 570 006, India
;
    'Anderson, Brian J. '
;
Department of Chemistry
Keene State College
229 Main Street
Keene, NH 03435-2001, USA
;
    'Jasinski, Jerry P.'
;
Department of Chemistry
Keene State College
229 Main Street
Keene, NH 03435-2001, USA
;
_chemical_name_common
;
4-Amino-5-(4-hydroxybenzyl)-2,4-dihydro-3H-1,2,4-triazole-3-thione
;
data_I
_database_code_depnum_ccdc_archive     'CCDC 976026'
_chemical_name_systematic
;
4-Amino-3-(4-hydroxybenzyl)-1<i>H</i>-1,2,4-triazole-5(4<i>H</i>)-thione
;
_chemical_formula_moiety     'C9 H10 N4 O S'
_chemical_formula_sum     'C9 H10 N4 O S'
_chemical_formula_iupac     'C9 H10 N4 O S'
_chemical_formula_weight     222.27
_chemical_melting_point     ?
_shelx_space_group_comment
;
The symmetry employed for this shelxl refinement is uniquely defined
by the following loop, which should always be used as a source of
symmetry information in preference to the above space-group names.
They are only intended as comments.
;
_space_group_crystal_system     triclinic
_space_group_name_H-M_alt     'P 1'
_space_group_name_Hall     'P 1'
loop_
    _space_group_symop_operation_xyz
    'x, y, z'
_cell_length_a     4.2117(5)
_cell_length_b     6.1891(7)
_cell_length_c     10.0641(11)
_cell_angle_alpha     100.590(9)
_cell_angle_beta     94.916(9)
_cell_angle_gamma     104.589(10)
_cell_volume     247.14(5)
_cell_formula_units_Z     1
_cell_measurement_reflns_used     1329
_cell_measurement_theta_min     3.4743
_cell_measurement_theta_max     32.7818
_cell_measurement_temperature     173(2)
_exptl_crystal_description     block
_exptl_crystal_colour     colourless
_exptl_crystal_size_max     0.34
_exptl_crystal_size_mid     0.30
_exptl_crystal_size_min     0.24
_exptl_crystal_density_diffrn     1.493
_exptl_crystal_density_meas     ?
_exptl_crystal_density_method     ?
_exptl_crystal_F_000     116
_exptl_absorpt_coefficient_mu     0.305
_exptl_absorpt_correction_type     multi-scan
_exptl_absorpt_process_details
;
(CrysAlis PRO and CrysAlis RED; Agilent, 2012).
;
_shelx_estimated_absorpt_T_min     ?
_shelx_estimated_absorpt_T_max     ?
_exptl_absorpt_correction_T_min     0.94133
_exptl_absorpt_correction_T_max     1.00000
_exptl_special_details     ?
_diffrn_ambient_temperature     173(2)
_diffrn_radiation_type     MoK\a
_diffrn_radiation_wavelength     0.71073
_diffrn_measurement_device_type     'Agilent Gemini EOS'
_diffrn_measurement_method     '\w scans'
_diffrn_detector_area_resol_mean     16.0416
_diffrn_reflns_number     2555
_diffrn_reflns_av_R_equivalents     0.0349
_diffrn_reflns_theta_min     3.481
_diffrn_reflns_theta_max     32.856
_diffrn_reflns_theta_full     26.000
_diffrn_measured_fraction_theta_max     0.883
_diffrn_measured_fraction_theta_full     0.998
_diffrn_reflns_limit_h_min     -6
_diffrn_reflns_limit_h_max     6
_diffrn_reflns_limit_k_min     -8
_diffrn_reflns_limit_k_max     9
_diffrn_reflns_limit_l_min     -14
_diffrn_reflns_limit_l_max     12
_refine_special_details     ?
_reflns_number_total     1897
_reflns_number_gt     1826
_reflns_threshold_expression     I>2\s(I)
_refine_ls_structure_factor_coef     Fsqd
_refine_ls_matrix_type     full
_refine_ls_R_factor_all     0.0426
_refine_ls_R_factor_gt     0.0407
_refine_ls_wR_factor_gt     0.0991
_refine_ls_wR_factor_ref     0.1024
_refine_ls_goodness_of_fit_ref     1.098
_refine_ls_restrained_S_all     1.097
_refine_ls_number_reflns     1897
_refine_ls_number_parameters     145
_refine_ls_number_restraints     3
_refine_ls_hydrogen_treatment     mixed
_refine_ls_weighting_scheme     calc
_refine_ls_weighting_details
                      'w=1/[\s^2^(Fo^2^)+(0.0512P)^2^] where P=(Fo^2^+2Fc^2^)/3'
_atom_sites_solution_hydrogens     mixed
_atom_sites_solution_primary     direct
_atom_sites_solution_secondary     ?
_refine_ls_shift/su_max     0.000
_refine_ls_shift/su_mean     0.000
_refine_diff_density_max     0.287
_refine_diff_density_min     -0.265
_refine_ls_extinction_method     none
_refine_ls_extinction_coef     .
_refine_ls_abs_structure_details
;
Flack (1983), 265 Friedel pairs (15% coverage)
;
_refine_ls_abs_structure_Flack     -0.02(9)
loop_
    _atom_type_symbol
    _atom_type_description
    _atom_type_scat_dispersion_real
    _atom_type_scat_dispersion_imag
    _atom_type_scat_source
    'C' 'C' 0.0033 0.0016
                         'International Tables Vol C Tables 4.2.6.8 and 6.1.1.4'
    'H' 'H' 0.0000 0.0000
                         'International Tables Vol C Tables 4.2.6.8 and 6.1.1.4'
    'N' 'N' 0.0061 0.0033
                         'International Tables Vol C Tables 4.2.6.8 and 6.1.1.4'
    'S' 'S' 0.1246 0.1234
                         'International Tables Vol C Tables 4.2.6.8 and 6.1.1.4'
    'O' 'O' 0.0106 0.0060
                         'International Tables Vol C Tables 4.2.6.8 and 6.1.1.4'
_computing_data_collection     'CrysAlis PRO (Agilent, 2012)'
_computing_cell_refinement     'CrysAlis PRO (Agilent, 2012)'
_computing_data_reduction     'CrysAlis RED (Agilent, 2012)'
_computing_structure_solution     'SUPERFLIP (Palatinus & Chapuis, 2007)'
_computing_structure_refinement     'SHELXL2012 (Sheldrick, 2008)'
_computing_molecular_graphics     'OLEX2 (Dolomanov <i>et al.</i>, 2009)'
_computing_publication_material     'OLEX2 (Dolomanov <i>et al.</i>, 2009)'
loop_
    _atom_site_type_symbol
    _atom_site_label
    _atom_site_fract_x
    _atom_site_fract_y
    _atom_site_fract_z
    _atom_site_U_iso_or_equiv
    _atom_site_adp_type
    _atom_site_calc_flag
    _atom_site_occupancy
    _atom_site_disorder_assembly
    _atom_site_disorder_group
    S S1 0.98393(10) 0.49047(8) -0.16110(7) 0.02134(16) Uani d 1 . .
    O O1 1.3407(6) 1.0709(3) 0.7411(2) 0.0248(4) Uani d 1 . .
    N N1 0.8426(6) 1.0486(4) 0.0472(3) 0.0217(5) Uani d 1 . .
    N N2 0.9604(6) 0.9245(4) -0.0560(2) 0.0205(5) Uani d 1 . .
    H H2 1.0738 0.9862 -0.1156 0.025 Uiso calc 1 . .
    N N3 0.7176(5) 0.6844(3) 0.0529(2) 0.0164(4) Uani d 1 . .
    N N4 0.5720(6) 0.4828(4) 0.0952(3) 0.0227(5) Uani d 1 . .
    H H4A 0.3813 0.4158 0.0464 0.027 Uiso d 1 . .
    C C1 0.5336(7) 0.9471(5) 0.2357(3) 0.0211(5) Uani d 1 . .
    H H1A 0.3342 0.8192 0.2314 0.025 Uiso calc 1 . .
    H H1B 0.4603 1.0871 0.2357 0.025 Uiso calc 1 . .
    C C2 0.7593(7) 0.9795(4) 0.3678(3) 0.0187(5) Uani d 1 . .
    C C3 0.7404(8) 0.8033(5) 0.4367(3) 0.0238(6) Uani d 1 . .
    H H3 0.5876 0.6587 0.3991 0.029 Uiso calc 1 . .
    C C4 0.9400(8) 0.8336(5) 0.5596(3) 0.0248(6) Uani d 1 . .
    H H4 0.9254 0.7104 0.6049 0.030 Uiso calc 1 . .
    C C5 1.1611(7) 1.0458(5) 0.6157(3) 0.0200(5) Uani d 1 . .
    C C6 1.1905(7) 1.2236(5) 0.5479(3) 0.0229(6) Uani d 1 . .
    H H6 1.3466 1.3672 0.5849 0.027 Uiso calc 1 . .
    C C7 0.9885(8) 1.1898(5) 0.4243(3) 0.0219(5) Uani d 1 . .
    H H7 1.0071 1.3119 0.3779 0.026 Uiso calc 1 . .
    C C8 0.6955(6) 0.8986(4) 0.1125(3) 0.0167(5) Uani d 1 . .
    C C9 0.8850(6) 0.7017(4) -0.0565(3) 0.0168(5) Uani d 1 . .
    H H1 1.500(12) 1.216(7) 0.758(5) 0.038(11) Uiso d 1 . .
    H H4B 0.713(8) 0.395(5) 0.079(3) 0.009(7) Uiso d 1 . .
loop_
    _atom_site_aniso_label
    _atom_site_aniso_U_11
    _atom_site_aniso_U_22
    _atom_site_aniso_U_33
    _atom_site_aniso_U_12
    _atom_site_aniso_U_13
    _atom_site_aniso_U_23
    S1 0.0238(3) 0.0209(3) 0.0187(3) 0.0076(2) 0.0035(2) 0.0003(2)
    O1 0.0279(10) 0.0253(10) 0.0156(10) -0.0007(8) -0.0003(8) 0.0027(8)
    N1 0.0283(12) 0.0185(10) 0.0187(11) 0.0085(9) 0.0033(9) 0.0020(8)
    N2 0.0267(12) 0.0182(10) 0.0158(11) 0.0041(9) 0.0051(9) 0.0039(8)
    N3 0.0182(10) 0.0157(9) 0.0148(10) 0.0033(8) 0.0018(8) 0.0041(8)
    N4 0.0253(11) 0.0180(10) 0.0247(13) 0.0021(9) 0.0074(10) 0.0079(9)
    C1 0.0215(11) 0.0252(12) 0.0185(13) 0.0102(10) 0.0038(10) 0.0038(10)
    C2 0.0221(11) 0.0212(11) 0.0132(12) 0.0070(9) 0.0053(9) 0.0017(9)
    C3 0.0278(13) 0.0204(11) 0.0203(13) 0.0018(10) 0.0023(11) 0.0043(10)
    C4 0.0322(14) 0.0202(12) 0.0194(13) 0.0012(10) 0.0023(11) 0.0061(10)
    C5 0.0215(12) 0.0234(12) 0.0145(11) 0.0059(10) 0.0058(10) 0.0016(9)
    C6 0.0253(13) 0.0194(11) 0.0199(13) 0.0007(10) 0.0050(11) 0.0008(10)
    C7 0.0289(13) 0.0193(11) 0.0187(13) 0.0067(10) 0.0067(11) 0.0051(9)
    C8 0.0185(11) 0.0173(11) 0.0138(11) 0.0059(9) -0.0013(9) 0.0020(9)
    C9 0.0182(11) 0.0173(10) 0.0135(11) 0.0034(9) 0.0002(9) 0.0026(9)
_geom_special_details
;
 All esds (except the esd in the dihedral angle between two l.s. planes)
 are estimated using the full covariance matrix.  The cell esds are taken
 into account individually in the estimation of esds in distances, angles
 and torsion angles; correlations between esds in cell parameters are only
 used when they are defined by crystal symmetry.  An approximate (isotropic)
 treatment of cell esds is used for estimating esds involving l.s. planes.
;
loop_
    _geom_bond_atom_site_label_1
    _geom_bond_atom_site_label_2
    _geom_bond_site_symmetry_2
    _geom_bond_distance
    _geom_bond_publ_flag
    S1 C9 . 1.683(3) ?
    O1 C5 . 1.376(4) ?
    O1 H1 . 0.95(4) ?
    N1 N2 . 1.379(3) ?
    N1 C8 . 1.297(4) ?
    N2 H2 . 0.8800 ?
    N2 C9 . 1.334(3) ?
    N3 N4 . 1.403(3) ?
    N3 C8 . 1.380(3) ?
    N3 C9 . 1.364(3) ?
    N4 H4A . 0.8645 ?
    N4 H4B . 0.91(3) ?
    C1 H1A . 0.9900 ?
    C1 H1B . 0.9900 ?
    C1 C2 . 1.517(4) ?
    C1 C8 . 1.484(4) ?
    C2 C3 . 1.385(4) ?
    C2 C7 . 1.396(4) ?
    C3 H3 . 0.9500 ?
    C3 C4 . 1.389(4) ?
    C4 H4 . 0.9500 ?
    C4 C5 . 1.390(4) ?
    C5 C6 . 1.384(4) ?
    C6 H6 . 0.9500 ?
    C6 C7 . 1.395(4) ?
    C7 H7 . 0.9500 ?
loop_
    _geom_angle_atom_site_label_1
    _geom_angle_atom_site_label_2
    _geom_angle_atom_site_label_3
    _geom_angle_site_symmetry_1
    _geom_angle_site_symmetry_3
    _geom_angle
    _geom_angle_publ_flag
    C5 O1 H1 . . 106(3) ?
    C8 N1 N2 . . 104.5(2) ?
    N1 N2 H2 . . 123.4 ?
    C9 N2 N1 . . 113.2(2) ?
    C9 N2 H2 . . 123.4 ?
    C8 N3 N4 . . 124.5(2) ?
    C9 N3 N4 . . 126.6(2) ?
    C9 N3 C8 . . 108.8(2) ?
    N3 N4 H4A . . 109.6 ?
    N3 N4 H4B . . 104(2) ?
    H4A N4 H4B . . 109.9 ?
    H1A C1 H1B . . 107.8 ?
    C2 C1 H1A . . 109.0 ?
    C2 C1 H1B . . 109.0 ?
    C8 C1 H1A . . 109.0 ?
    C8 C1 H1B . . 109.0 ?
    C8 C1 C2 . . 113.0(2) ?
    C3 C2 C1 . . 121.1(2) ?
    C3 C2 C7 . . 118.3(3) ?
    C7 C2 C1 . . 120.6(2) ?
    C2 C3 H3 . . 119.3 ?
    C2 C3 C4 . . 121.4(3) ?
    C4 C3 H3 . . 119.3 ?
    C3 C4 H4 . . 120.3 ?
    C3 C4 C5 . . 119.4(3) ?
    C5 C4 H4 . . 120.3 ?
    O1 C5 C4 . . 117.3(3) ?
    O1 C5 C6 . . 122.3(2) ?
    C6 C5 C4 . . 120.4(3) ?
    C5 C6 H6 . . 120.4 ?
    C5 C6 C7 . . 119.3(3) ?
    C7 C6 H6 . . 120.4 ?
    C2 C7 H7 . . 119.4 ?
    C6 C7 C2 . . 121.1(3) ?
    C6 C7 H7 . . 119.4 ?
    N1 C8 N3 . . 110.1(2) ?
    N1 C8 C1 . . 125.8(2) ?
    N3 C8 C1 . . 124.2(2) ?
    N2 C9 S1 . . 129.2(2) ?
    N2 C9 N3 . . 103.4(2) ?
    N3 C9 S1 . . 127.36(19) ?
loop_
    _geom_torsion_atom_site_label_1
    _geom_torsion_atom_site_label_2
    _geom_torsion_atom_site_label_3
    _geom_torsion_atom_site_label_4
    _geom_torsion_site_symmetry_1
    _geom_torsion_site_symmetry_2
    _geom_torsion_site_symmetry_3
    _geom_torsion_site_symmetry_4
    _geom_torsion
    _geom_torsion_publ_flag
    O1 C5 C6 C7 . . . . -176.7(3) ?
    N1 N2 C9 S1 . . . . -178.7(2) ?
    N1 N2 C9 N3 . . . . -1.2(3) ?
    N2 N1 C8 N3 . . . . -0.1(3) ?
    N2 N1 C8 C1 . . . . 178.4(3) ?
    N4 N3 C8 N1 . . . . -177.2(3) ?
    N4 N3 C8 C1 . . . . 4.3(4) ?
    N4 N3 C9 S1 . . . . -4.9(4) ?
    N4 N3 C9 N2 . . . . 177.5(3) ?
    C1 C2 C3 C4 . . . . -178.2(3) ?
    C1 C2 C7 C6 . . . . 178.1(3) ?
    C2 C1 C8 N1 . . . . -94.8(3) ?
    C2 C1 C8 N3 . . . . 83.5(3) ?
    C2 C3 C4 C5 . . . . 0.7(5) ?
    C3 C2 C7 C6 . . . . -0.9(4) ?
    C3 C4 C5 O1 . . . . 176.6(3) ?
    C3 C4 C5 C6 . . . . -2.1(5) ?
    C4 C5 C6 C7 . . . . 1.9(4) ?
    C5 C6 C7 C2 . . . . -0.4(4) ?
    C7 C2 C3 C4 . . . . 0.7(4) ?
    C8 N1 N2 C9 . . . . 0.8(3) ?
    C8 N3 C9 S1 . . . . 178.64(19) ?
    C8 N3 C9 N2 . . . . 1.1(3) ?
    C8 C1 C2 C3 . . . . -98.8(3) ?
    C8 C1 C2 C7 . . . . 82.2(3) ?
    C9 N3 C8 N1 . . . . -0.7(3) ?
    C9 N3 C8 C1 . . . . -179.1(2) ?
loop_
    _geom_hbond_atom_site_label_D
    _geom_hbond_atom_site_label_H
    _geom_hbond_atom_site_label_A
    _geom_hbond_site_symmetry_A
    _geom_hbond_distance_DH
    _geom_hbond_distance_HA
    _geom_hbond_distance_DA
    _geom_hbond_angle_DHA
    _geom_hbond_publ_flag
    N2 H2 O1 1_554 0.88 1.97 2.840(3) 170 yes
    O1 H1 S1 1_666 0.95(5) 2.27(5) 3.180(2) 159(4) yes
    N4 H4A S1 1_455 0.86 2.74 3.435(3) 138 yes
    N4 H4B N1 1_545 0.91(3) 2.32(3) 3.149(4) 153(3) yes
_shelx_hkl_checksum     74648
_shelx_res_checksum     35989
_iucr_refine_instructions_details
;
TITL YBN-191B in P1
CELL 0.71073 4.21172 6.18911 10.06413 100.5895 94.9156 104.5885
ZERR 1 0.00051 0.00066 0.00107 0.009 0.0093 0.0099
LATT -1
SFAC C H N S O
UNIT 9 10 4 1 1
EQIV $1 +X,+Y,-1+Z
EQIV $2 -1+X,+Y,+Z
EQIV $3 -1+X,-1+Y,+Z
EQIV $4 1+X,1+Y,1+Z
EQIV $5 +X,-1+Y,+Z
L.S. 15
PLAN  15
TEMP -100(2)
HTAB N2 O1_$1
HTAB N4 S1_$2
HTAB N4 N1_$3
HTAB O1 S1_$4
HTAB N4 N1_$5
MORE -1
BOND $H
fmap 2
acta 52
CONF
OMIT 2 -1 1
REM <HKL>I:/Prof.Narayana/YBN-191B/YBN-191B-mk/YBN-191B.hkl</HKL>
WGHT    0.051205
FVAR      23.02725
S1    4    0.983930    0.490471   -0.161099    11.00000    0.02385    0.02086 =
         0.01866    0.00025    0.00353    0.00759
O1    5    1.340653    1.070940    0.741149    11.00000    0.02789    0.02534 =
         0.01557    0.00267   -0.00028   -0.00068
N1    3    0.842625    1.048582    0.047220    11.00000    0.02826    0.01846 =
         0.01870    0.00202    0.00326    0.00853
N2    3    0.960373    0.924534   -0.056045    11.00000    0.02671    0.01824 =
         0.01583    0.00389    0.00508    0.00407
AFIX  43
H2    2    1.073795    0.986176   -0.115607    11.00000   -1.20000
AFIX   0
N3    3    0.717591    0.684387    0.052886    11.00000    0.01815    0.01571 =
         0.01477    0.00408    0.00178    0.00326
N4    3    0.571988    0.482761    0.095207    11.00000    0.02528    0.01796 =
         0.02473    0.00786    0.00736    0.00213
AFIX   7
H4A   2    0.381333    0.415829    0.046442    11.00000   -1.20000
AFIX   0
C1    1    0.533578    0.947142    0.235711    11.00000    0.02150    0.02525 =
         0.01851    0.00377    0.00376    0.01018
AFIX  23
H1A   2    0.334192    0.819223    0.231402    11.00000   -1.20000
H1B   2    0.460307    1.087084    0.235685    11.00000   -1.20000
AFIX   0
C2    1    0.759349    0.979524    0.367846    11.00000    0.02207    0.02119 =
         0.01319    0.00170    0.00531    0.00698
C3    1    0.740417    0.803333    0.436722    11.00000    0.02778    0.02039 =
         0.02026    0.00430    0.00227    0.00178
AFIX  43
H3    2    0.587633    0.658680    0.399067    11.00000   -1.20000
AFIX   0
C4    1    0.939955    0.833620    0.559613    11.00000    0.03222    0.02017 =
         0.01936    0.00606    0.00233    0.00122
AFIX  43
H4    2    0.925444    0.710397    0.604930    11.00000   -1.20000
AFIX   0
C5    1    1.161129    1.045820    0.615747    11.00000    0.02154    0.02341 =
         0.01451    0.00163    0.00576    0.00590
C6    1    1.190516    1.223621    0.547853    11.00000    0.02528    0.01943 =
         0.01991    0.00075    0.00502    0.00074
AFIX  43
H6    2    1.346570    1.367161    0.584949    11.00000   -1.20000
AFIX   0
C7    1    0.988456    1.189756    0.424333    11.00000    0.02890    0.01930 =
         0.01868    0.00513    0.00668    0.00670
AFIX  43
H7    2    1.007103    1.311877    0.377861    11.00000   -1.20000
AFIX   0
C8    1    0.695475    0.898583    0.112521    11.00000    0.01849    0.01725 =
         0.01385    0.00200   -0.00128    0.00590
C9    1    0.884986    0.701662   -0.056535    11.00000    0.01818    0.01734 =
         0.01351    0.00260    0.00018    0.00341
H1    2    1.499633    1.216467    0.758428    11.00000    0.03847
H4B   2    0.713239    0.395164    0.078649    11.00000    0.00887
HKLF 4
REM  YBN-191B in P1
REM R1 =  0.0407 for    1826 Fo > 4sig(Fo)  and  0.0426 for all    1897 data
REM    145 parameters refined using      3 restraints
END
WGHT      0.0534      0.0000
REM Highest difference peak  0.287,  deepest hole -0.265,  1-sigma level  0.069
Q1    1   0.8567  0.3548 -0.1534  11.00000  0.05    0.29
Q2    1   0.8104  0.8998  0.3984  11.00000  0.05    0.27
Q3    1   1.0030  0.9449  0.5979  11.00000  0.05    0.27
Q4    1   1.1994  0.4965 -0.1754  11.00000  0.05    0.27
Q5    1   0.7135  0.9098  0.4185  11.00000  0.05    0.26
Q6    1   0.9207  1.0737  0.3785  11.00000  0.05    0.26
Q7    1   0.9936  0.3588 -0.1765  11.00000  0.05    0.25
Q8    1   0.7852  1.1323  0.3971  11.00000  0.05    0.25
Q9    1   0.7610  0.4898 -0.1451  11.00000  0.05    0.25
Q10   1   1.0537  0.3792 -0.1449  11.00000  0.05    0.24
Q11   1   0.1315  1.2100  0.1991  11.00000  0.05    0.23
Q12   1   0.8688  0.6666  0.0180  11.00000  0.05    0.23
Q13   1   1.1006  1.1329  0.6048  11.00000  0.05    0.23
Q14   1   1.7377  1.0306  0.6777  11.00000  0.05    0.22
Q15   1   0.9131  0.5037  0.5603  11.00000  0.05    0.22
;
