# Supplementary material for: 4-Amino-3-(4-hy­droxy­benz­yl)-1H-1,2,4-triazole-5(4H)-thione
Source: Acta Crystallogr Sect E Struct Rep Online. 2013 Dec 14;70(Pt 1):o48–9. doi: 10.1107/S1600536813033370 (PMC3914088; doi:10.1107/S1600536813033370)
Supplement: Supplementary file 2 [file e-70-00o48-Isup2.hkl]

#
# h,k,l, Fc-squared, Fo-squared, sigma(Fo-squared), status flag
#
data_I
_shelx_title ' YBN-191B in P1'
_shelx_refln_list_code          4
_shelx_F_calc_maximum       41.38
_exptl_crystal_F_000       116.00
_reflns_d_resolution_high  0.6550

loop_
 _space_group_symop_operation_xyz
 'x, y, z'

_cell_length_a     4.2117
_cell_length_b     6.1891
_cell_length_c    10.0641
_cell_angle_alpha 100.590
_cell_angle_beta   94.916
_cell_angle_gamma 104.589

_shelx_F_squared_multiplier     1.000

loop_
 _refln_index_h
 _refln_index_k
 _refln_index_l
 _refln_F_squared_calc
 _refln_F_squared_meas
 _refln_F_squared_sigma
 _refln_observed_status
   0   0 -14          4.45          3.58         1.13 o
   1   0 -14          7.72          9.31         1.87 o
   0   1 -14         19.28         24.20         3.03 o
   1   1 -14         12.68         12.48         2.11 o
   2   1 -14          2.91          3.19         1.11 o
  -1   2 -14          5.73          6.10         1.54 o
   0   2 -14         12.46         14.60         2.31 o
   1   2 -14         19.37         19.00         2.63 o
   2   2 -14          1.77          4.03         1.28 o
  -1   3 -14         29.97         35.18         3.80 o
   0   3 -14         14.99         13.60         2.17 o
   1   3 -14         15.39         13.51         2.18 o
   2   3 -14         33.32         37.13         3.70 o
  -1   4 -14          4.45          5.62         1.50 o
   0   4 -14          0.86          1.29         0.65 o
   1   4 -14          6.41          6.74         1.50 o
  -1   5 -14          0.95          0.07         0.30 o
   1   5 -14         11.68         14.05         2.31 o
   0  -2 -13         28.70         26.85         3.22 o
   1  -2 -13         10.02          8.93         1.83 o
   2  -2 -13         59.36         65.17         5.43 o
  -1  -1 -13         15.32         15.99         2.49 o
   0  -1 -13          7.23          8.78         1.75 o
   1  -1 -13          3.16          3.04         1.03 o
   2  -1 -13          7.31          8.19         1.82 o
  -1   0 -13          4.56          5.09         1.39 o
   0   0 -13          2.76          2.33         0.91 o
   1   0 -13         15.53         11.87         2.05 o
   2   0 -13         12.45         11.11         2.04 o
   3   0 -13         29.44         26.65         2.23 o
  -1   1 -13         42.46         45.21         4.14 o
   0   1 -13         15.47         16.41         2.37 o
   1   1 -13         16.30         15.47         2.28 o
   2   1 -13         32.29         33.29         3.55 o
   3   1 -13         35.30         34.64         4.13 o
  -2   2 -13          5.37          5.47         1.46 o
  -1   2 -13         18.07         21.85         2.79 o
   0   2 -13          4.31          4.00         1.17 o
   1   2 -13         11.75         12.73         2.02 o
   2   2 -13         10.65         11.44         1.39 o
   3   2 -13          0.01          0.29         0.35 o
  -2   3 -13         11.76          8.88         1.81 o
  -1   3 -13         11.92         13.63         2.15 o
   0   3 -13         14.31         12.71         1.96 o
   1   3 -13          1.41         -0.32         0.48 o
   2   3 -13          9.35         11.97         1.99 o
  -2   4 -13          3.50          3.44         1.06 o
  -1   4 -13         13.99         15.65         2.39 o
   0   4 -13          3.83          2.94         0.62 o
   1   4 -13         19.11         17.33         1.65 o
   2   4 -13          4.77          6.20         1.44 o
  -2   5 -13          9.65         10.28         1.85 o
  -1   5 -13         11.10          9.95         1.44 o
   0   5 -13          2.99          1.96         0.81 o
   1   5 -13          5.26          6.59         1.53 o
   1  -4 -12         11.04         12.35         2.12 o
   0  -3 -12         20.41         23.29         2.89 o
   1  -3 -12          3.48          2.87         1.02 o
   2  -3 -12         13.02         15.46         2.50 o
  -1  -2 -12          0.66          1.88         0.88 o
   0  -2 -12         19.30         20.38         2.68 o
   1  -2 -12          3.77          1.93         0.85 o
   2  -2 -12          5.25          4.37         1.39 o
  -2  -1 -12         17.77         15.36         2.39 o
  -1  -1 -12          7.04          8.10         1.66 o
   0  -1 -12         18.86         16.20         2.34 o
   1  -1 -12         50.97         51.52         4.42 o
   2  -1 -12         10.58         13.45         2.29 o
   3  -1 -12          4.86          4.81         1.16 o
   4  -1 -12         24.72         27.17         3.13 o
  -2   0 -12         21.93         25.53         3.11 o
  -1   0 -12         31.29         26.27         2.99 o
   0   0 -12         10.07         12.54         2.01 o
   1   0 -12          4.03          3.47         1.06 o
   2   0 -12         56.03         64.51         3.27 o
   3   0 -12         32.54         31.06         3.17 o
   4   0 -12          0.76          1.12         0.73 o
  -2   1 -12         12.86         18.05         2.56 o
  -1   1 -12         34.24         36.97         3.54 o
   0   1 -12         52.29         52.52         4.23 o
   1   1 -12         22.20         26.84         2.95 o
   2   1 -12         24.57         25.80         3.28 o
   3   1 -12         12.14         11.69         1.89 o
  -2   2 -12          7.78          5.68         1.48 o
  -1   2 -12         21.79         26.71         2.91 o
   0   2 -12          6.56          7.31         1.50 o
   1   2 -12          2.44          2.01         0.74 o
   2   2 -12         62.65         67.21         5.21 o
   3   2 -12          6.95          6.71         1.09 o
  -2   3 -12          2.42          4.10         1.21 o
  -1   3 -12         44.71         44.82         2.62 o
   0   3 -12         53.24         51.45         5.82 o
   1   3 -12         14.84         13.59         1.34 o
   2   3 -12         13.12         13.89         1.84 o
   3   3 -12         35.08         36.93         2.12 o
  -3   4 -12          8.18          5.96         1.53 o
  -2   4 -12         47.24         45.93         3.98 o
  -1   4 -12          5.31          5.76         0.98 o
   0   4 -12          4.41          4.43         0.81 o
   1   4 -12         10.44         10.97         1.24 o
   2   4 -12          1.72          1.41         0.74 o
   3   4 -12          2.54          1.88         0.95 o
  -2   5 -12          5.37          6.34         1.03 o
  -1   5 -12         11.82         12.26         1.40 o
   0   5 -12         10.29          7.59         1.61 o
   1   5 -12          5.45          5.71         1.41 o
   2   5 -12         26.48         24.29         3.08 o
  -2   6 -12         11.24         11.36         2.11 o
  -1   6 -12          6.96          5.42         1.47 o
   0   6 -12         11.02          9.55         1.93 o
   1   6 -12          9.04          7.88         1.86 o
   1  -5 -11         15.73         12.57         2.06 o
   2  -5 -11          5.91          4.88         1.36 o
   0  -4 -11         19.44         20.28         2.57 o
   1  -4 -11         17.57         17.46         2.46 o
   2  -4 -11         13.99         15.14         2.49 o
  -2  -3 -11          3.16          2.89         0.96 o
  -1  -3 -11          9.85          9.05         1.77 o
   0  -3 -11         18.31         21.45         2.66 o
   1  -3 -11         15.44         16.55         2.35 o
   2  -3 -11         19.71         22.08         3.00 o
  -2  -2 -11         11.86         11.78         2.05 o
  -1  -2 -11          1.49          2.16         0.73 o
   0  -2 -11         23.54         21.97         2.63 o
   1  -2 -11         32.69         32.45         3.25 o
   2  -2 -11          7.75          7.01         1.63 o
  -2  -1 -11         28.99         28.98         3.24 o
  -1  -1 -11         18.59         16.13         2.21 o
   0  -1 -11          1.32          2.00         0.74 o
   1  -1 -11         26.55         28.71         2.99 o
   2  -1 -11         28.49         31.24         2.64 o
  -3   0 -11         27.02         22.94         2.75 o
  -2   0 -11         24.68         24.12         2.93 o
  -1   0 -11         36.95         40.79         3.60 o
   0   0 -11         28.97         28.86         2.93 o
   1   0 -11          8.02          8.50         1.52 o
   2   0 -11         33.92         34.75         2.91 o
   3   0 -11         25.59         28.65         2.89 o
   4   0 -11          1.52          1.70         0.78 o
  -3   1 -11         19.51         19.39         2.51 o
  -2   1 -11         22.41         24.70         2.92 o
  -1   1 -11         10.17         11.90         1.85 o
   0   1 -11         36.89         40.20         3.45 o
   1   1 -11         42.35         43.96         2.29 o
   2   1 -11         80.17         84.65         5.83 o
   3   1 -11         22.71         21.62         1.73 o
   4   1 -11          5.70          6.69         1.56 o
  -3   2 -11         34.03         29.77         3.15 o
  -2   2 -11          0.00         -0.24         0.38 o
  -1   2 -11         19.08         14.00         2.00 o
   0   2 -11         43.75         44.86         2.39 o
   1   2 -11         96.31         98.67         3.94 o
   2   2 -11         15.26         13.76         1.58 o
   3   2 -11         21.79         22.19         1.85 o
   4   2 -11          2.60          3.31         2.11 o
  -3   3 -11         10.58         14.09         2.19 o
  -2   3 -11         61.24         68.01         4.94 o
  -1   3 -11          3.31          2.70         0.65 o
   0   3 -11         38.89         38.36         2.27 o
   1   3 -11         28.48         26.76         1.85 o
   2   3 -11         11.44         10.17         0.96 o
   3   3 -11         27.28         30.26         1.85 o
   4   3 -11         16.10         15.75         2.47 o
  -3   4 -11          2.72          3.19         1.09 o
  -2   4 -11          5.55          6.04         1.39 o
  -1   4 -11         17.36         19.37         1.71 o
   0   4 -11          1.67          1.56         0.46 o
   1   4 -11          2.49          2.15         0.58 o
   2   4 -11          1.56          1.51         0.68 o
   3   4 -11          0.53         -0.12         0.48 o
  -3   5 -11         18.73         20.14         2.66 o
  -2   5 -11         36.43         31.88         2.25 o
  -1   5 -11         24.72         29.20         2.12 o
   0   5 -11         64.88         61.54         3.16 o
   1   5 -11          2.55          2.58         1.01 o
   2   5 -11          7.52          7.17         1.63 o
  -3   6 -11          0.83          0.22         0.62 o
  -2   6 -11          5.75          5.41         1.47 o
  -1   6 -11          3.17          5.19         1.51 o
   0   6 -11          7.43          9.87         1.97 o
   1   6 -11         41.08         45.47         4.35 o
  -1   7 -11          2.94          4.73         1.40 o
   1  -5 -10         15.64         14.60         2.12 o
   2  -5 -10         54.32         56.93         4.83 o
  -1  -4 -10         18.28         16.76         2.29 o
   0  -4 -10         13.84         14.64         2.09 o
   1  -4 -10         18.22         17.85         2.38 o
   2  -4 -10         32.03         34.62         3.67 o
  -2  -3 -10          4.68          3.58         1.10 o
  -1  -3 -10          0.99          1.89         0.84 o
   0  -3 -10         16.85         14.61         2.08 o
   1  -3 -10         73.71         79.11         5.29 o
  -3  -2 -10          2.82          1.54         0.68 o
  -2  -2 -10         87.33         84.40         5.73 o
  -1  -2 -10         37.65         37.82         3.39 o
   0  -2 -10          6.33          5.07         1.15 o
   1  -2 -10         34.64         37.32         3.42 o
  -3  -1 -10          2.18          0.44         0.52 o
  -2  -1 -10          0.74          0.40         0.49 o
  -1  -1 -10         27.73         28.19         2.85 o
   0  -1 -10          7.37          5.64         1.21 o
   1  -1 -10          2.43          3.32         0.70 o
  -3   0 -10         11.12          7.82         1.52 o
  -2   0 -10         54.66         58.64         4.55 o
  -1   0 -10         76.35         72.85         4.83 o
   0   0 -10        189.89        185.14         8.83 o
   1   0 -10         37.12         33.96         1.90 o
   2   0 -10          7.68          7.93         1.24 o
   3   0 -10         19.60         18.91         2.04 o
   4   0 -10         22.94         24.54         2.89 o
  -3   1 -10          8.61         10.65         1.80 o
  -2   1 -10          1.43          1.09         0.66 o
  -1   1 -10         10.46          9.52         1.53 o
   0   1 -10          3.10          3.28         0.56 o
   1   1 -10        181.34        171.36         4.42 o
   2   1 -10         45.69         47.16         2.38 o
   3   1 -10         23.48         27.12         2.64 o
   4   1 -10          8.92          8.15         1.76 o
  -3   2 -10          8.93          8.16         1.59 o
  -2   2 -10         12.98         14.64         2.05 o
  -1   2 -10          8.68          9.33         2.12 o
   0   2 -10         16.75         19.03         1.92 o
   1   2 -10          3.07          3.52         0.47 o
   2   2 -10         22.33         20.90         1.59 o
   3   2 -10         19.68         23.90         1.88 o
   4   2 -10         11.38         12.33         1.47 o
  -4   3 -10         23.79         26.81         3.34 o
  -3   3 -10          6.38          6.75         1.42 o
  -2   3 -10         32.87         32.68         3.11 o
  -1   3 -10         31.38         32.60         2.07 o
   0   3 -10          4.42          4.42         0.70 o
   1   3 -10         88.34         77.80         3.37 o
   2   3 -10          2.19          2.02         0.43 o
   3   3 -10          5.60          6.59         1.04 o
   4   3 -10         10.47         11.65         1.47 o
  -4   4 -10         14.46         18.90         2.73 o
  -3   4 -10         12.31         12.98         2.04 o
  -2   4 -10         14.23         15.07         1.44 o
  -1   4 -10         50.21         53.57         4.03 o
   0   4 -10         18.09         18.89         1.51 o
   1   4 -10         17.04         15.13         1.34 o
   2   4 -10         35.62         32.77         3.22 o
   3   4 -10          8.82         11.00         2.00 o
  -3   5 -10          2.30          1.76         0.83 o
  -2   5 -10         25.00         20.74         1.73 o
  -1   5 -10         13.70         14.16         1.62 o
   0   5 -10          9.55         14.61         1.35 o
   1   5 -10         23.37         26.16         2.91 o
   2   5 -10          0.19          0.04         0.43 o
   3   5 -10          8.55          8.34         1.84 o
  -3   6 -10          2.31          2.37         0.93 o
  -2   6 -10          1.24          1.22         0.50 o
  -1   6 -10         25.25         26.08         3.17 o
   0   6 -10          0.23          0.52         0.75 o
   1   6 -10          2.45          2.21         0.97 o
   2   6 -10          2.93          4.66         1.36 o
  -2   7 -10          6.56          5.06         1.53 o
  -1   7 -10          3.32          3.52         1.21 o
   0   7 -10         59.52         75.84         5.96 o
  -1  -5  -9         12.18         15.11         2.35 o
   0  -5  -9         50.36         51.64         4.27 o
   1  -5  -9         16.49         15.84         2.14 o
   2  -5  -9          9.62         11.26         1.97 o
  -1  -4  -9         15.35         16.82         2.17 o
   0  -4  -9         11.59         10.94         1.72 o
   1  -4  -9        113.95        112.48         6.48 o
  -2  -3  -9         20.12         18.32         2.30 o
  -1  -3  -9         16.45         16.78         2.10 o
   0  -3  -9          1.37          0.41         0.25 o
   1  -3  -9         10.00          8.71         1.53 o
  -3  -2  -9          3.41          1.68         0.61 o
  -2  -2  -9          6.21          4.85         1.24 o
  -1  -2  -9         67.70         69.76         4.64 o
   0  -2  -9         45.17         46.28         3.57 o
   1  -2  -9         56.68         60.58         4.39 o
  -3  -1  -9         38.54         33.89         3.23 o
  -2  -1  -9         14.64         19.33         2.37 o
  -1  -1  -9         46.26         45.47         3.52 o
   0  -1  -9         54.60         56.50         3.92 o
   1  -1  -9         10.45         13.16         1.90 o
  -4   0  -9          0.59          0.43         0.54 o
  -3   0  -9         12.89         10.30         1.66 o
  -2   0  -9         12.85         13.25         1.91 o
  -1   0  -9         22.76         25.03         2.49 o
   0   0  -9         57.64         63.04         4.13 o
   1   0  -9        151.11        159.15         3.99 o
   2   0  -9         64.58         60.49         2.54 o
   5   0  -9          6.39          9.56         1.95 o
  -4   1  -9          3.77          2.71         1.14 o
  -3   1  -9         10.53          9.18         1.56 o
  -2   1  -9          8.96          9.16         1.53 o
  -1   1  -9         61.24         52.73         3.74 o
   0   1  -9          6.98          7.86         0.80 o
   1   1  -9         11.02         10.70         0.88 o
   2   1  -9         20.69         18.02         1.35 o
   3   1  -9         18.32         20.34         2.34 o
   4   1  -9         41.10         44.70         4.00 o
  -4   2  -9          6.47          7.41         1.69 o
  -3   2  -9         33.66         30.34         2.97 o
  -2   2  -9         18.89         23.23         2.50 o
  -1   2  -9         31.76         27.46         2.08 o
   0   2  -9        133.79        129.87         4.43 o
   1   2  -9        202.01        197.62         5.02 o
   2   2  -9         71.99         65.79         7.82 o
   3   2  -9         12.04         12.71         2.36 o
   4   2  -9         17.34         21.45         2.75 o
  -4   3  -9          6.44          6.49         1.56 o
  -3   3  -9          7.27          8.30         1.55 o
  -2   3  -9         28.96         28.29         2.70 o
  -1   3  -9         63.64         67.58         3.06 o
   0   3  -9        167.46        146.35         4.97 o
   1   3  -9          5.12          4.83         1.11 o
   2   3  -9         47.95         44.32         2.53 o
   3   3  -9          2.62          2.70         0.90 o
   4   3  -9          3.10          3.43         1.22 o
  -4   4  -9         17.04         19.85         2.72 o
  -3   4  -9         39.70         46.61         3.91 o
  -2   4  -9          4.80          4.19         0.84 o
  -1   4  -9         38.14         40.82         2.33 o
   0   4  -9         35.25         33.01         1.94 o
   1   4  -9         31.51         28.34         3.20 o
   2   4  -9         24.44         23.00         2.66 o
   3   4  -9          4.53          6.19         1.02 o
  -4   5  -9          6.25          3.90         1.11 o
  -3   5  -9          7.91          9.17         1.67 o
  -2   5  -9         25.04         26.69         2.86 o
  -1   5  -9         73.92         72.66         3.28 o
   0   5  -9         30.51         34.83         2.07 o
   1   5  -9         58.66         54.96         4.34 o
   2   5  -9         13.96         17.07         2.38 o
   3   5  -9         10.45          8.40         1.81 o
  -4   6  -9         14.69         17.03         1.74 o
  -3   6  -9         26.31         30.85         3.10 o
  -2   6  -9         31.84         32.20         2.23 o
  -1   6  -9          3.43          6.06         1.53 o
   0   6  -9          7.62          4.37         1.23 o
   1   6  -9          5.71          5.97         1.48 o
   2   6  -9          5.95          4.19         1.24 o
  -2   7  -9          9.24         12.53         2.31 o
  -1   7  -9         19.89         17.16         2.60 o
   0   7  -9         13.90         15.46         2.54 o
   1   7  -9         20.86         22.41         3.03 o
  -1  -5  -8          6.40          5.96         1.43 o
   0  -5  -8         17.99         20.91         2.49 o
   1  -5  -8         37.73         40.06         3.41 o
  -2  -4  -8          6.30          6.53         1.61 o
  -1  -4  -8         20.27         18.36         2.15 o
   0  -4  -8          9.03         11.41         1.64 o
   1  -4  -8         19.19         19.04         2.26 o
  -3  -3  -8         12.19         11.80         2.26 o
  -2  -3  -8         21.50         20.28         2.29 o
  -1  -3  -8         52.93         51.57         3.70 o
   0  -3  -8         35.72         37.72         3.05 o
   1  -3  -8         51.10         54.82         4.07 o
  -4  -2  -8         13.99         10.80         1.96 o
  -3  -2  -8          4.67          4.99         1.21 o
  -2  -2  -8          7.09          9.39         1.56 o
  -1  -2  -8         23.17         23.02         2.31 o
   0  -2  -8        107.29        106.24         5.72 o
   1  -2  -8         22.04         25.55         2.57 o
  -4  -1  -8          2.90          3.65         0.83 o
  -3  -1  -8         40.30         37.89         3.35 o
  -2  -1  -8         35.22         39.57         3.31 o
  -1  -1  -8         57.86         56.65         3.84 o
   0  -1  -8         76.34         79.47         2.60 o
   1  -1  -8        126.16        118.88         4.23 o
  -4   0  -8          2.31          1.93         0.88 o
  -3   0  -8          9.66          8.76         1.49 o
  -2   0  -8         12.32         12.58         1.75 o
  -1   0  -8         94.34         86.67         4.96 o
   0   0  -8        104.67        109.16         3.84 o
   1   0  -8        129.67        138.61         4.08 o
   5   0  -8          5.56          4.72         1.32 o
  -4   1  -8          2.62          2.21         0.91 o
  -3   1  -8         14.64         10.86         1.66 o
  -2   1  -8         73.82         68.37         4.49 o
  -1   1  -8         44.97         42.12         3.11 o
   0   1  -8         48.29         49.72         2.16 o
   1   1  -8         15.56         15.15         0.90 o
   2   1  -8         33.54         32.33         3.33 o
   3   1  -8         14.26         12.22         1.76 o
   4   1  -8         11.13         15.95         2.27 o
   5   1  -8         38.34         44.25         4.31 o
  -5   2  -8         52.14         54.84         4.69 o
  -4   2  -8         22.60         20.52         2.69 o
  -3   2  -8         20.73         22.22         2.43 o
  -2   2  -8         30.42         30.91         2.75 o
  -1   2  -8         83.54         79.38         3.15 o
   0   2  -8        270.82        236.25        17.05 o
   1   2  -8         19.13         15.46         1.14 o
   2   2  -8        100.66        101.37         4.19 o
   3   2  -8         47.95         47.96         3.82 o
   4   2  -8         16.03         14.94         2.24 o
  -4   3  -8         14.22         15.45         2.32 o
  -3   3  -8         10.57          8.78         1.54 o
  -2   3  -8          7.02          6.81         1.21 o
  -1   3  -8        116.41        124.69         5.70 o
   0   3  -8         39.61         37.23         2.34 o
   1   3  -8         60.51         57.34         2.53 o
   2   3  -8          6.54          6.45         0.86 o
   3   3  -8          2.18          1.46         0.51 o
   4   3  -8         18.96         23.23         2.85 o
  -4   4  -8          0.72         -0.26         0.36 o
  -3   4  -8         50.02         50.64         4.01 o
  -2   4  -8         45.62         43.21         3.99 o
  -1   4  -8         89.03         91.67         3.65 o
   0   4  -8         63.53         60.18         2.65 o
   1   4  -8          9.19          7.98         1.75 o
   2   4  -8         29.73         31.96         3.32 o
   3   4  -8          9.02          8.21         1.15 o
   4   4  -8          6.60          7.36         1.17 o
  -4   5  -8         10.61         11.00         1.96 o
  -3   5  -8          2.26          1.15         0.70 o
  -2   5  -8          7.44          6.84         0.92 o
  -1   5  -8         26.85         25.28         1.68 o
   0   5  -8         70.82         76.12         3.91 o
   1   5  -8         43.56         41.56         3.67 o
   2   5  -8         27.07         28.07         3.17 o
   3   5  -8         20.25         18.61         2.68 o
  -4   6  -8          0.24          0.48         0.44 o
  -3   6  -8         18.86         17.84         2.23 o
  -2   6  -8         11.53         13.76         1.37 o
  -1   6  -8         10.16         11.62         1.97 o
   0   6  -8          0.47          0.62         0.47 o
   1   6  -8          2.03          0.81         0.53 o
   2   6  -8          6.03          5.81         1.46 o
  -4   7  -8          9.56         10.01         1.74 o
  -3   7  -8          7.05          8.17         1.88 o
  -2   7  -8         18.03         19.15         2.82 o
  -1   7  -8          1.97          2.60         1.00 o
   0   7  -8          3.09          4.15         1.36 o
   1   7  -8          6.73          7.56         1.74 o
  -2   8  -8         12.15         12.39         2.31 o
  -1   8  -8         54.47         82.13         6.42 o
   0   8  -8         22.94         27.29         3.52 o
  -1  -6  -7         13.21         15.48         2.35 o
  -2  -5  -7         19.05         24.53         3.19 o
  -1  -5  -7         10.01         11.25         1.90 o
   0  -5  -7         29.77         28.96         2.84 o
   1  -5  -7         24.07         25.13         1.68 o
  -2  -4  -7         14.28         17.44         2.49 o
  -1  -4  -7         30.34         31.72         2.73 o
   0  -4  -7         33.59         33.09         2.76 o
   1  -4  -7         26.15         28.38         2.70 o
  -3  -3  -7         10.81          9.97         1.67 o
  -2  -3  -7         17.85         17.00         1.97 o
  -1  -3  -7         74.04         68.07         4.18 o
   0  -3  -7        358.30        358.99        14.01 o
  -4  -2  -7         13.26         12.89         2.08 o
  -3  -2  -7         19.44         19.70         2.32 o
  -2  -2  -7         33.18         32.34         2.82 o
  -1  -2  -7         23.73         24.42         2.24 o
   0  -2  -7         93.51         97.98         5.19 o
  -4  -1  -7          3.19          3.13         0.73 o
  -3  -1  -7         11.86         11.93         1.73 o
  -2  -1  -7         51.12         55.30         3.81 o
  -1  -1  -7        124.01        129.31         6.29 o
   0  -1  -7        139.75        156.27         4.45 o
   1  -1  -7         27.07         26.22         1.27 o
  -4   0  -7         23.29         27.13         3.06 o
  -3   0  -7          9.92         10.63         1.60 o
  -2   0  -7         99.21        101.24         5.56 o
  -1   0  -7          3.20          2.18         0.64 o
   0   0  -7         57.74         61.45         1.72 o
   1   0  -7        185.16        185.17         7.05 o
  -5   1  -7         15.99         18.98         2.67 o
  -4   1  -7         33.13         33.75         3.43 o
  -3   1  -7          0.16         -0.26         0.31 o
  -2   1  -7          0.59          3.71         0.95 o
  -1   1  -7         71.89         71.12         4.08 o
   0   1  -7         19.72         16.72         1.07 o
   1   1  -7         15.95         15.46         1.03 o
   2   1  -7         25.14         26.26         2.26 o
   3   1  -7          4.78          5.65         1.17 o
   4   1  -7         15.84         15.41         2.17 o
   5   1  -7         13.51         16.11         2.49 o
  -5   2  -7         15.16         18.29         2.48 o
  -4   2  -7         51.22         53.88         4.43 o
  -3   2  -7         55.07         49.78         3.75 o
  -2   2  -7        117.05        104.63         5.54 o
  -1   2  -7          0.31          0.39         0.22 o
   0   2  -7         53.49         54.54         3.95 o
   1   2  -7         30.96         32.09         1.71 o
   2   2  -7         34.30         33.22         1.89 o
   3   2  -7         71.21         74.78         4.92 o
   4   2  -7         17.66         19.73         2.56 o
   5   2  -7          3.86          4.41         1.28 o
  -5   3  -7          5.97          8.03         1.89 o
  -4   3  -7          4.04          5.02         1.24 o
  -3   3  -7          7.75         10.60         1.62 o
  -2   3  -7         55.44         48.91         4.37 o
  -1   3  -7        178.61        183.01         5.68 o
   0   3  -7         90.06         92.92         4.56 o
   1   3  -7         74.44         80.27         3.10 o
   2   3  -7          8.77          6.91         0.87 o
   3   3  -7         22.94         25.71         2.68 o
   4   3  -7         33.76         38.54         3.71 o
  -4   4  -7         13.58         16.59         2.29 o
  -3   4  -7         16.19         13.77         1.89 o
  -2   4  -7         15.39         18.10         1.39 o
  -1   4  -7          6.93          7.03         0.80 o
   0   4  -7        168.53        163.85        17.71 o
   1   4  -7         66.79         58.25         2.51 o
   2   4  -7         19.27         22.55         1.75 o
   3   4  -7          9.06         10.59         1.26 o
   4   4  -7          1.42          2.08         0.61 o
  -4   5  -7          1.35          1.92         0.87 o
  -3   5  -7          5.35          5.35         1.20 o
  -2   5  -7         17.83         18.48         1.50 o
  -1   5  -7          2.75          3.18         1.03 o
   0   5  -7         25.43         21.97         1.37 o
   1   5  -7         20.06         21.13         2.37 o
   2   5  -7         11.43         14.69         2.17 o
   3   5  -7          6.75          9.48         1.81 o
  -4   6  -7         20.20         20.84         2.50 o
  -3   6  -7         17.10         20.07         1.61 o
  -2   6  -7         66.78         70.40         2.55 o
  -1   6  -7         56.15         55.70         4.42 o
   0   6  -7         40.58         32.28         3.18 o
   1   6  -7          4.61          7.58         1.59 o
   2   6  -7         41.26         44.57         4.14 o
  -4   7  -7         12.34         11.73         1.89 o
  -3   7  -7         13.62         12.02         2.22 o
  -2   7  -7          6.57          8.55         1.83 o
  -1   7  -7         12.17         14.62         2.29 o
   0   7  -7         10.44         12.11         2.08 o
   1   7  -7          2.05          1.94         0.75 o
   2   7  -7         11.87         12.10         2.21 o
  -2   8  -7         12.54         14.21         2.48 o
  -1   8  -7          1.64          2.67         1.12 o
   0   8  -7         21.37         28.29         3.49 o
  -1  -6  -6         19.64         22.45         2.78 o
   0  -6  -6         10.60          9.24         1.55 o
  -2  -5  -6         25.34         33.07         3.62 o
  -1  -5  -6         35.83         41.11         3.68 o
   0  -5  -6         21.79         22.55         1.56 o
   1  -5  -6         95.05         99.18         3.75 o
  -3  -4  -6         10.86         12.39         2.24 o
  -2  -4  -6         10.54         11.49         1.93 o
  -1  -4  -6         27.82         25.38         1.72 o
   0  -4  -6         21.24         21.93         2.02 o
  -3  -3  -6         46.65         50.16         5.11 o
  -2  -3  -6         46.87         42.04         2.35 o
  -1  -3  -6          0.59          0.68         0.38 o
   0  -3  -6         25.95         25.06         2.13 o
  -4  -2  -6          1.25          1.94         0.64 o
  -3  -2  -6          7.85          8.28         1.06 o
  -2  -2  -6         76.82         76.91         4.51 o
  -1  -2  -6        289.60        294.43        11.61 o
   0  -2  -6          5.54          4.74         0.85 o
  -4  -1  -6         16.97         18.01         1.74 o
  -3  -1  -6         11.77         11.31         1.66 o
  -2  -1  -6          9.36          8.83         1.31 o
  -1  -1  -6         22.87         21.54         1.93 o
   0  -1  -6        263.05        292.50        11.29 o
   1  -1  -6        333.39        344.50        11.61 o
  -5   0  -6         13.20         15.39         1.74 o
  -4   0  -6          1.87          0.75         0.41 o
  -3   0  -6          1.39          1.10         0.57 o
  -2   0  -6         41.01         45.07         3.18 o
  -1   0  -6         64.75         62.12         2.15 o
   0   0  -6        176.55        194.96         4.38 o
   1   0  -6         61.74         58.26         2.77 o
  -5   1  -6         24.11         25.11         2.15 o
  -4   1  -6         86.00         84.21         5.59 o
  -3   1  -6         45.31         46.74         3.50 o
  -2   1  -6         24.03         20.25         1.95 o
  -1   1  -6        133.23        158.17         5.00 o
   0   1  -6        114.14        117.45         3.63 o
   1   1  -6         20.53         20.47         2.06 o
   2   1  -6        146.86        186.75         8.03 o
   3   1  -6         85.85         96.31         5.42 o
   4   1  -6         11.35         12.51         1.87 o
   5   1  -6          1.97          3.03         1.10 o
  -5   2  -6          0.10         -0.14         0.28 o
  -4   2  -6         23.07         25.12         2.79 o
  -3   2  -6         43.68         44.70         3.44 o
  -2   2  -6         62.57         61.67         3.67 o
  -1   2  -6        168.59        178.74         6.99 o
   0   2  -6         97.84         92.02         5.09 o
   1   2  -6        159.51        157.67         8.80 o
   2   2  -6         52.21         54.14         3.55 o
   3   2  -6         81.20         85.62         5.26 o
   4   2  -6         92.44        113.06         6.80 o
   5   2  -6          5.69          6.86         1.58 o
  -5   3  -6          1.35          2.25         1.04 o
  -4   3  -6         20.19         21.83         2.57 o
  -3   3  -6         18.46         17.68         2.06 o
  -2   3  -6         94.97         92.34        15.67 o
  -1   3  -6        141.38        155.09         8.95 o
   0   3  -6         20.17         17.37         1.12 o
   1   3  -6         95.14        106.84         4.85 o
   2   3  -6         55.37         47.23        10.07 o
   3   3  -6         38.98         34.06         3.08 o
   4   3  -6          6.40          5.46         1.35 o
  -5   4  -6          5.65          7.93         1.61 o
  -4   4  -6          2.87          4.11         1.18 o
  -3   4  -6         18.69         18.83         2.15 o
  -2   4  -6        240.08        257.80        19.05 o
  -1   4  -6         81.44         77.23         4.12 o
   0   4  -6         44.24         44.94         1.99 o
   1   4  -6        126.13        133.62         4.27 o
   2   4  -6         39.86         40.28         3.40 o
   3   4  -6         93.08        101.25         4.38 o
   4   4  -6          4.44          3.89         1.20 o
  -5   5  -6          9.56         10.11         1.86 o
  -4   5  -6         18.72         19.99         3.07 o
  -3   5  -6          9.00          8.44         1.41 o
  -2   5  -6         47.33         47.00         2.44 o
  -1   5  -6         19.34         18.61         1.29 o
   0   5  -6         10.00          7.76         0.68 o
   1   5  -6         13.94          9.20         1.49 o
   2   5  -6         15.12         18.15         2.41 o
   3   5  -6          7.90          9.08         1.80 o
  -4   6  -6         37.10         35.98         3.31 o
  -3   6  -6         26.27         27.91         1.89 o
  -2   6  -6         10.35         11.96         0.89 o
  -1   6  -6         68.22         56.08         4.31 o
   0   6  -6         37.25         33.18         3.18 o
   1   6  -6         19.67         15.95         2.21 o
   2   6  -6          4.87          4.16         1.26 o
   3   6  -6         16.79         23.08         3.13 o
  -4   7  -6         17.50         21.80         2.54 o
  -3   7  -6         18.51         18.49         1.77 o
  -2   7  -6         17.36         17.80         2.57 o
  -1   7  -6          6.00          6.65         1.52 o
   0   7  -6          7.34          5.94         1.40 o
   1   7  -6         18.54         17.55         2.51 o
   2   7  -6          1.37          1.46         0.86 o
  -3   8  -6          0.88          1.23         0.87 o
  -2   8  -6         16.06         21.14         3.01 o
  -1   8  -6         12.66         14.22         2.38 o
   0   8  -6          7.70          7.30         1.79 o
   1   8  -6         21.87         25.35         3.26 o
  -1  -7  -5         66.38         67.32         5.03 o
  -2  -6  -5          1.39          2.24         0.93 o
  -1  -6  -5          8.61         10.96         1.78 o
   0  -6  -5         38.38         38.01         3.13 o
  -2  -5  -5          0.37          0.73         0.54 o
  -1  -5  -5         22.77         23.56         2.63 o
   0  -5  -5          7.27          7.93         0.83 o
   1  -5  -5         17.56         19.35         2.19 o
  -3  -4  -5         48.09         57.16         4.90 o
  -2  -4  -5         15.02         14.75         2.12 o
  -1  -4  -5         29.79         31.61         1.84 o
   0  -4  -5         58.19         52.71         3.21 o
  -4  -3  -5          1.87          3.32         1.08 o
  -3  -3  -5         25.75         28.48         2.02 o
  -2  -3  -5         40.46         39.63         3.42 o
  -1  -3  -5         85.87         79.62         4.19 o
   0  -3  -5         41.91         44.51         2.83 o
  -4  -2  -5          3.62          4.19         0.83 o
  -3  -2  -5         10.15          9.09         1.06 o
  -2  -2  -5         37.17         33.62         2.52 o
  -1  -2  -5        178.30        179.99         7.53 o
   0  -2  -5         78.89         77.17         3.95 o
  -5  -1  -5         18.02         19.89         2.80 o
  -4  -1  -5          4.33          5.62         0.91 o
  -3  -1  -5         48.99         43.87         3.33 o
  -2  -1  -5        102.54         94.36         4.84 o
  -1  -1  -5        107.38         98.37         4.73 o
   0  -1  -5        108.49        119.52         5.37 o
  -5   0  -5          4.76          4.32         1.25 o
  -4   0  -5         19.43         19.90         1.71 o
  -3   0  -5          9.84         12.20         1.64 o
  -2   0  -5         12.87         10.07         1.30 o
  -1   0  -5        227.07        250.96         6.44 o
   0   0  -5         55.05         62.03         1.61 o
  -5   1  -5          7.15          8.22         1.57 o
  -4   1  -5         51.66         51.62         4.05 o
  -3   1  -5        268.11        257.35        10.93 o
  -2   1  -5         55.78         51.44         3.17 o
  -1   1  -5        199.10        243.58         6.75 o
   0   1  -5        218.26        215.58         5.77 o
   1   1  -5         63.54         73.37         5.06 o
   4   1  -5         40.44         45.95         3.71 o
   5   1  -5         14.64         17.01         2.41 o
  -5   2  -5          3.60          3.61         0.96 o
  -4   2  -5         14.22         12.69         1.85 o
  -3   2  -5         43.08         40.45         3.18 o
  -2   2  -5        104.42         96.95         2.79 o
  -1   2  -5         63.33         75.36         2.72 o
   0   2  -5         37.27         37.22         1.59 o
   1   2  -5        334.70        323.18        14.65 o
   2   2  -5         88.04         77.32         4.39 o
   3   2  -5         53.18         58.10         4.05 o
   4   2  -5         17.57         18.63         2.40 o
   5   2  -5          6.75          8.54         1.79 o
  -5   3  -5          7.86          9.27         1.75 o
  -4   3  -5         30.41         33.64         3.23 o
  -3   3  -5         38.12         37.81         3.07 o
  -2   3  -5         45.72         44.12         2.12 o
  -1   3  -5        198.20        216.39         8.25 o
   0   3  -5         82.64         81.98         2.79 o
   1   3  -5         15.06         13.96         1.11 o
   2   3  -5         81.72         85.08         4.77 o
   3   3  -5         51.85         52.69         3.90 o
   4   3  -5          5.09          5.55         1.21 o
   5   3  -5          4.17          4.07         1.22 o
  -5   4  -5         13.44         16.52         2.30 o
  -4   4  -5          1.58          1.95         0.83 o
  -3   4  -5         66.03         68.50         4.97 o
  -2   4  -5         65.64         63.57         4.41 o
  -1   4  -5         53.36         49.06         2.08 o
   0   4  -5         29.99         33.59         1.57 o
   1   4  -5        111.97        107.46        14.19 o
   2   4  -5        124.30        102.60         5.87 o
   3   4  -5         32.23         28.39         2.87 o
   4   4  -5         26.27         21.76         2.70 o
  -5   5  -5          8.99          8.12         1.57 o
  -4   5  -5         21.67         19.04         2.25 o
  -3   5  -5          0.52          0.09         0.15 o
  -2   5  -5          3.78          2.82         0.40 o
  -1   5  -5        150.88        143.00         3.60 o
   0   5  -5         36.23         30.12         4.16 o
   1   5  -5          1.58          0.68         0.46 o
   2   5  -5         19.58         19.84         2.42 o
   3   5  -5          3.44          3.02         1.00 o
  -5   6  -5          5.11          4.48         1.18 o
  -4   6  -5         21.97         22.38         2.50 o
  -3   6  -5         89.66         89.31         8.30 o
  -2   6  -5          0.50          0.52         0.22 o
  -1   6  -5         27.52         25.66         2.75 o
   0   6  -5         43.50         33.67         3.12 o
   1   6  -5         22.92         23.49         2.60 o
   2   6  -5          4.48          5.09         1.25 o
   3   6  -5         15.55         19.94         2.86 o
  -4   7  -5          3.95          3.74         1.01 o
  -3   7  -5          9.28          8.96         0.87 o
  -2   7  -5         38.49         38.12         3.82 o
  -1   7  -5         33.66         36.09         3.51 o
   0   7  -5         11.27         11.72         1.93 o
   1   7  -5         38.12         43.64         4.06 o
   2   7  -5          8.68          8.22         1.74 o
  -3   8  -5         23.52         22.17         3.59 o
  -2   8  -5          2.76          2.72         0.98 o
  -1   8  -5         13.18         13.86         2.33 o
   0   8  -5          1.04          1.09         0.79 o
   1   8  -5         11.65         13.47         2.34 o
  -1  -7  -4          7.55          9.47         1.73 o
  -2  -6  -4         17.21         17.50         2.43 o
  -1  -6  -4         13.23         15.91         2.10 o
   0  -6  -4         53.89         52.48         3.66 o
  -3  -5  -4          6.45          6.46         1.54 o
  -2  -5  -4         21.21         26.24         2.90 o
  -1  -5  -4         15.67         13.83         1.93 o
   0  -5  -4         39.20         41.85         1.98 o
   1  -5  -4          7.48          7.87         1.05 o
  -3  -4  -4         58.63         59.56         4.85 o
  -2  -4  -4         66.48         69.44         4.90 o
  -1  -4  -4         67.43         66.84         2.75 o
   0  -4  -4        102.84        104.38         3.54 o
   1  -4  -4        106.47        112.33         4.97 o
   2  -4  -4        153.13        166.28         6.03 o
  -4  -3  -4          1.23          1.79         0.73 o
  -3  -3  -4         21.50         20.65         2.19 o
  -2  -3  -4        102.94         99.04        10.70 o
  -1  -3  -4         39.82         41.97         2.60 o
   0  -3  -4         16.48         16.49         1.46 o
   1  -3  -4         88.09         96.48         3.68 o
  -4  -2  -4         21.91         22.04         1.88 o
  -3  -2  -4          7.62          7.78         0.97 o
  -2  -2  -4         48.47         42.47         2.69 o
  -1  -2  -4         80.46         85.29         4.08 o
   0  -2  -4        266.59        314.51        11.58 o
   1  -2  -4        176.53        204.34         7.02 o
  -5  -1  -4         13.66         14.82         2.33 o
  -4  -1  -4          9.26          9.65         1.18 o
  -3  -1  -4        100.94         97.51         5.31 o
  -2  -1  -4        308.66        262.19        10.13 o
  -1  -1  -4         20.68         22.80         1.69 o
   0  -1  -4        149.47        171.69         6.88 o
  -5   0  -4          9.95         13.30         2.12 o
  -4   0  -4         23.86         25.61         3.38 o
  -3   0  -4          5.62          6.00         1.15 o
  -2   0  -4         61.89         55.43         3.15 o
  -1   0  -4        146.17        166.50         8.30 o
   0   0  -4        215.54        233.19         6.21 o
  -5   1  -4          6.33          8.84         1.62 o
  -4   1  -4          3.66          3.29         0.64 o
  -3   1  -4        216.13        241.11        10.25 o
  -2   1  -4        215.42        189.78         7.73 o
  -1   1  -4         14.46         19.04         1.02 o
   0   1  -4        408.53        395.84        11.05 o
   1   1  -4         26.76         30.89         2.89 o
   5   1  -4         24.23         34.92         3.48 o
  -5   2  -4         19.44         23.08         2.69 o
  -4   2  -4         27.59         27.80         2.81 o
  -3   2  -4          0.91          1.67         0.68 o
  -2   2  -4         63.14         62.70         5.49 o
  -1   2  -4        101.62        116.58         3.60 o
   0   2  -4         86.35         83.08        11.42 o
   1   2  -4        181.59        184.66         5.01 o
   2   2  -4        151.67        166.57         7.36 o
   3   2  -4         37.13         38.20         3.12 o
   4   2  -4          0.18          0.69         0.64 o
   5   2  -4          6.83         10.44         1.89 o
  -5   3  -4          5.48          3.53         1.04 o
  -4   3  -4          6.52          5.39         1.27 o
  -3   3  -4        113.64        111.27         5.80 o
  -2   3  -4         96.94         87.17         3.32 o
  -1   3  -4        125.28        113.78        10.00 o
   0   3  -4        162.61        164.99        19.96 o
   1   3  -4         11.04         10.69         1.30 o
   2   3  -4        237.49        236.50         9.93 o
   3   3  -4         77.42         77.19         4.77 o
   4   3  -4          8.49          8.84         1.54 o
   5   3  -4          2.29          1.73         0.85 o
  -5   4  -4         34.98         32.68         3.26 o
  -4   4  -4         16.73         16.37         2.01 o
  -3   4  -4         41.77         44.02         1.95 o
  -2   4  -4          3.45          4.24         0.60 o
  -1   4  -4         19.50         19.21         1.16 o
   0   4  -4         29.30         28.59         0.90 o
   1   4  -4         41.34         42.84         1.59 o
   2   4  -4        103.37         94.48         5.47 o
   3   4  -4         27.04         28.15         2.78 o
   4   4  -4         22.93         23.40         2.75 o
  -5   5  -4          6.00          6.05         1.38 o
  -4   5  -4         55.78         58.08         4.16 o
  -3   5  -4        165.53        158.93         5.03 o
  -2   5  -4         31.86         31.81         1.44 o
  -1   5  -4         28.50         33.07         1.53 o
   0   5  -4        125.27        141.83         6.96 o
   1   5  -4         81.36         76.99         4.85 o
   2   5  -4         26.15         31.99         3.09 o
   3   5  -4          5.67          5.53         1.30 o
   4   5  -4          1.44          1.70         0.97 o
  -5   6  -4          2.56          3.91         1.14 o
  -4   6  -4          0.91          0.81         0.52 o
  -3   6  -4         45.52         48.98         2.39 o
  -2   6  -4        141.45        129.29         7.71 o
  -1   6  -4          7.14          6.75         1.35 o
   0   6  -4         32.27         28.24         2.79 o
   1   6  -4         23.13         24.35         2.57 o
   2   6  -4         30.41         34.87         3.52 o
   3   6  -4         13.71         17.83         2.68 o
  -4   7  -4          2.64          1.13         0.51 o
  -3   7  -4          0.19         -0.37         0.66 o
  -2   7  -4          0.74         -0.41         0.71 o
  -1   7  -4         18.40         23.84         2.75 o
   0   7  -4          4.45          3.91         1.08 o
   1   7  -4          0.84          0.79         0.37 o
   2   7  -4         11.53         11.33         2.06 o
  -3   8  -4         13.61         11.61         1.45 o
  -2   8  -4         17.20         18.52         2.02 o
  -1   8  -4         12.29         25.45         3.08 o
   0   8  -4         41.22         47.14         4.34 o
   1   8  -4          0.57         -0.12         0.37 o
  -2   9  -4          0.34          0.42         0.91 o
  -1   9  -4          1.07          1.05         0.80 o
  -1  -7  -3          0.57          0.77         0.46 o
   0  -7  -3          9.29          9.37         1.45 o
  -2  -6  -3         52.38         59.56         4.71 o
  -1  -6  -3          5.21          5.22         1.11 o
   0  -6  -3         32.18         31.64         2.65 o
   1  -6  -3         48.84         47.62         2.87 o
  -3  -5  -3          3.25          3.69         1.14 o
  -2  -5  -3         23.89         20.38         2.43 o
  -1  -5  -3         54.14         56.23         3.89 o
   0  -5  -3          2.85          2.38         0.38 o
   1  -5  -3         27.39         26.69         1.87 o
  -3  -4  -3          4.75          4.11         1.08 o
  -2  -4  -3         63.19         67.61         4.71 o
  -1  -4  -3         29.69         33.12         1.67 o
   0  -4  -3         53.66         55.32         2.15 o
   1  -4  -3         34.51         39.57         2.28 o
   2  -4  -3         68.57         53.98         1.99 o
  -4  -3  -3         30.89         33.29         3.44 o
  -3  -3  -3          3.63          4.11         0.71 o
  -2  -3  -3         39.48         38.64         3.82 o
  -1  -3  -3        116.78        124.70         3.98 o
   0  -3  -3         96.25        126.04         5.21 o
   1  -3  -3        211.09        198.42         7.14 o
  -5  -2  -3          2.71          4.18         1.17 o
  -4  -2  -3         27.02         25.40         2.90 o
  -3  -2  -3         42.12         40.51         2.23 o
  -2  -2  -3         72.33         73.02         9.37 o
  -1  -2  -3         15.18         13.00         0.70 o
   0  -2  -3        196.74        241.64         8.94 o
   1  -2  -3        135.69        161.63         5.81 o
   2  -2  -3        600.62        641.67        21.02 o
  -5  -1  -3          9.55          9.12         1.16 o
  -4  -1  -3         17.50         18.79         1.67 o
  -3  -1  -3         45.00         44.61         2.28 o
  -2  -1  -3         20.43         16.84         1.49 o
  -1  -1  -3         59.27         65.14         3.12 o
   0  -1  -3        132.62        163.82         6.75 o
   2  -1  -3        430.98        473.89        15.95 o
  -5   0  -3          5.81          8.34         1.08 o
  -4   0  -3         64.41         68.28         3.26 o
  -3   0  -3        232.68        250.50        10.35 o
  -2   0  -3        252.18        256.18         9.78 o
  -1   0  -3        297.20        315.40        11.32 o
   0   0  -3        119.87        132.64         2.76 o
   6   0  -3          2.51          2.46         1.03 o
  -5   1  -3          9.76         11.78         1.26 o
  -4   1  -3          4.16          4.59         0.74 o
  -3   1  -3         20.43         20.40         2.00 o
  -2   1  -3       1060.09        996.11        33.67 o
  -1   1  -3        571.16        681.71        16.28 o
   0   1  -3        492.75        551.29        48.87 o
   1   1  -3        399.04        407.11         9.86 o
   5   1  -3         35.45         37.53         3.55 o
  -5   2  -3          4.88          5.09         1.23 o
  -4   2  -3         28.18         29.99         2.19 o
  -3   2  -3          5.14          5.86         1.07 o
  -2   2  -3         62.42         63.20         2.69 o
  -1   2  -3         51.20         52.92         3.52 o
   0   2  -3         39.45         48.39         4.44 o
   1   2  -3         51.75         50.73         1.76 o
   2   2  -3         82.19         83.29         4.37 o
   3   2  -3         42.93         54.79         3.70 o
   4   2  -3         25.28         26.05         2.71 o
   5   2  -3          5.21          4.37         1.20 o
  -5   3  -3         21.03         24.61         2.71 o
  -4   3  -3         37.69         39.53         2.04 o
  -3   3  -3         11.44         11.96         1.54 o
  -2   3  -3         92.31         99.64         4.12 o
  -1   3  -3         86.11         89.29         2.90 o
   0   3  -3        782.18        879.80        55.49 o
   1   3  -3         95.45         99.58         4.87 o
   2   3  -3         11.22          9.85         1.32 o
   3   3  -3         62.31         64.22         4.17 o
   4   3  -3         17.42         20.46         2.41 o
   5   3  -3         18.83         18.75         2.50 o
  -5   4  -3          7.63          8.08         1.55 o
  -4   4  -3         61.70         59.48         4.09 o
  -3   4  -3         54.78         53.49         2.20 o
  -2   4  -3         47.56         49.03         1.76 o
  -1   4  -3          5.84          6.56         0.46 o
   0   4  -3          8.27          6.81         0.31 o
   1   4  -3        119.05        141.44         6.73 o
   4   4  -3          8.04          8.74         1.65 o
  -5   5  -3          5.47          5.32         1.28 o
  -4   5  -3         52.52         51.97         3.82 o
  -3   5  -3         31.18         30.75         1.69 o
  -2   5  -3         96.39         96.68         9.27 o
  -1   5  -3         21.78         19.32         1.16 o
   0   5  -3         43.87         42.59         3.19 o
   1   5  -3         96.77        100.39         5.68 o
   2   5  -3         25.80         25.96         2.73 o
   3   5  -3         10.37         10.43         1.84 o
  -5   6  -3          9.77         10.16         1.78 o
  -4   6  -3         14.48         13.79         1.88 o
  -3   6  -3          9.21          8.61         0.91 o
  -2   6  -3         72.97         70.20         3.03 o
  -1   6  -3         43.19         43.22         1.98 o
   0   6  -3         14.57         12.84         1.80 o
   1   6  -3         30.96         28.45         2.79 o
   2   6  -3          1.17          0.73         0.41 o
   3   6  -3          8.97         11.70         2.13 o
  -4   7  -3         26.70         23.00         2.57 o
  -3   7  -3          3.26          3.04         0.71 o
  -2   7  -3          9.75          9.65         1.14 o
  -1   7  -3         12.43         14.07         2.05 o
   0   7  -3         39.25         44.36         3.77 o
   1   7  -3          9.97         12.38         2.03 o
   2   7  -3         27.49         29.82         3.32 o
  -3   8  -3          4.39          3.53         0.75 o
  -2   8  -3         14.46         15.49         2.58 o
  -1   8  -3         12.20         12.17         2.05 o
   0   8  -3         10.30         17.17         2.50 o
   1   8  -3          7.26          8.23         1.78 o
  -2   9  -3          4.96          4.13         1.28 o
  -1   9  -3          2.02          2.53         1.05 o
   0   9  -3          3.30          3.57         1.19 o
  -2  -7  -2         18.69         18.53         2.50 o
  -1  -7  -2         15.56         17.07         2.19 o
   0  -7  -2          0.77          0.52         0.42 o
  -2  -6  -2          2.42          3.63         1.04 o
  -1  -6  -2         14.92         16.29         2.01 o
   0  -6  -2         14.95         14.13         1.66 o
   1  -6  -2         45.22         43.65         2.63 o
  -3  -5  -2         36.63         37.25         3.68 o
  -2  -5  -2         26.47         27.45         2.77 o
  -1  -5  -2         77.90         79.41         4.69 o
   0  -5  -2         12.70         12.62         0.79 o
   1  -5  -2         14.79         16.82         1.36 o
  -4  -4  -2         12.66         13.56         2.23 o
  -3  -4  -2         22.53         22.81         2.64 o
  -2  -4  -2        106.07        101.42         5.74 o
  -1  -4  -2        144.27        138.02        11.96 o
   0  -4  -2        125.78        129.21         7.72 o
   1  -4  -2        161.15        167.34         6.33 o
  -4  -3  -2          2.22          1.15         0.71 o
  -3  -3  -2          1.55          1.43         0.69 o
  -2  -3  -2          5.11          4.90         0.62 o
  -1  -3  -2         68.93         65.97         2.34 o
   0  -3  -2         15.62         15.53         0.85 o
   1  -3  -2        124.90        134.49         5.04 o
  -5  -2  -2          9.96         10.57         1.86 o
  -4  -2  -2         36.86         36.78         3.37 o
  -3  -2  -2         91.02         97.93         6.82 o
  -2  -2  -2         23.98         23.94         1.36 o
  -1  -2  -2        107.51        113.41         3.80 o
   0  -2  -2        254.48        336.77        11.73 o
   1  -2  -2        181.81        210.73         7.52 o
   2  -2  -2         93.14         90.11         3.17 o
  -5  -1  -2         11.37         11.98         1.27 o
  -4  -1  -2         38.54         38.73         3.34 o
  -3  -1  -2         65.89         67.76         3.36 o
  -2  -1  -2         45.93         45.48         1.95 o
  -1  -1  -2         61.03         64.05         2.93 o
   0  -1  -2          0.63          3.41         1.93 o
   2  -1  -2        170.61        193.60         6.94 o
  -5   0  -2          7.65          6.89         0.95 o
  -4   0  -2         92.01        106.28         5.89 o
  -3   0  -2         72.55         65.70         6.26 o
  -2   0  -2        282.38        299.39        11.16 o
  -1   0  -2       1310.89       1278.46        41.88 o
   0   0  -2        290.81        313.98         9.57 o
   1   0  -2        418.57        488.24        16.23 o
   6   0  -2          2.36          1.68         0.75 o
  -5   1  -2         13.59         13.91         1.31 o
  -4   1  -2         26.96         28.65         2.48 o
  -3   1  -2         19.36         17.64         1.81 o
  -2   1  -2         49.50         48.56         2.80 o
  -1   1  -2        757.23        699.51        16.52 o
   0   1  -2        354.09        389.39        25.59 o
   1   1  -2        522.49        508.08        12.08 o
   5   1  -2          6.87          7.62         1.47 o
   6   1  -2         12.41         18.53         2.63 o
  -5   2  -2          1.15          0.84         0.41 o
  -4   2  -2         42.81         42.95         2.16 o
  -3   2  -2         24.83         24.76         2.24 o
  -2   2  -2         21.65         20.10         1.17 o
  -1   2  -2        163.49        154.98         4.27 o
   0   2  -2        211.35        180.95        16.51 o
   1   2  -2        162.13        173.69         6.81 o
   2   2  -2         25.46         26.89         2.07 o
   3   2  -2         43.34         41.39         3.10 o
   4   2  -2         51.21         55.65         4.07 o
   5   2  -2          9.11         13.20         2.04 o
  -5   3  -2         27.10         30.25         2.98 o
  -4   3  -2         35.48         36.47         1.85 o
  -3   3  -2        118.74        119.02         5.71 o
  -2   3  -2         17.82         16.55         0.72 o
  -1   3  -2        112.79        115.16         3.55 o
   0   3  -2         76.06         63.44         1.65 o
   1   3  -2        358.69        321.49         7.95 o
   2   3  -2         45.57         48.79         3.11 o
   3   3  -2         62.70         62.71         4.02 o
   4   3  -2         21.84         27.33         2.74 o
   5   3  -2          6.68          8.18         1.60 o
  -5   4  -2          0.60          0.37         0.46 o
  -4   4  -2         43.14         41.61         3.26 o
  -3   4  -2         35.07         32.98         1.65 o
  -2   4  -2         70.95         68.74         2.13 o
  -1   4  -2         15.88         12.07         0.82 o
   0   4  -2         20.29         15.53         0.74 o
   1   4  -2        204.31        166.83         7.47 o
  -5   5  -2          6.51          6.90         1.40 o
  -4   5  -2         10.26         11.28         1.64 o
  -3   5  -2         49.16         50.86         2.47 o
  -2   5  -2         95.51         93.96         3.06 o
  -1   5  -2        136.34        150.94         4.58 o
   0   5  -2         71.53         69.20         3.90 o
   1   5  -2        121.26        116.73         6.17 o
   2   5  -2         62.44         56.78         4.18 o
   3   5  -2         19.36         19.99         2.53 o
  -5   6  -2         14.20         17.56         2.42 o
  -4   6  -2         20.15         19.15         1.49 o
  -3   6  -2          4.28          4.07         0.64 o
  -2   6  -2         39.78         39.24         1.71 o
  -1   6  -2         81.55         87.69         4.24 o
   0   6  -2        100.09         90.20         5.27 o
   1   6  -2         14.66         15.57         1.97 o
   2   6  -2         14.15         15.75         2.26 o
   3   6  -2          6.95          5.26         1.37 o
  -5   7  -2          0.65          0.48         0.34 o
  -4   7  -2         29.29         31.65         3.10 o
  -3   7  -2         50.88         51.14         2.65 o
  -2   7  -2          9.40          8.41         1.34 o
  -1   7  -2         22.99         25.49         2.73 o
   0   7  -2          8.55          9.28         1.64 o
   1   7  -2         39.50         35.21         3.42 o
   2   7  -2         11.52         14.38         2.23 o
  -4   8  -2          2.13          3.35         0.69 o
  -3   8  -2          0.37          0.59         0.40 o
  -2   8  -2          5.85          6.55         1.30 o
  -1   8  -2          9.94         12.09         2.01 o
   0   8  -2          6.76         10.65         1.90 o
   1   8  -2         10.32         10.26         1.89 o
  -2   9  -2         30.94         35.37         3.78 o
  -1   9  -2         16.52         15.99         2.46 o
  -1  -8  -1          1.15          0.14         0.32 o
  -2  -7  -1          3.78          3.91         1.11 o
  -1  -7  -1         17.08         15.71         2.07 o
   0  -7  -1         25.26         23.69         2.30 o
  -2  -6  -1         16.57         11.24         1.87 o
  -1  -6  -1          4.04          5.29         1.10 o
   0  -6  -1          2.68          4.01         0.76 o
  -3  -5  -1         20.36         22.35         2.72 o
  -2  -5  -1         18.05         15.53         1.99 o
  -1  -5  -1        112.04        102.54         5.48 o
   0  -5  -1        109.79        104.73         5.03 o
   1  -5  -1         84.12         89.28         3.97 o
  -4  -4  -1         20.89         22.73         2.82 o
  -3  -4  -1         47.96         44.10         3.69 o
  -2  -4  -1         40.69         40.52         3.15 o
  -1  -4  -1         66.61         69.61         4.13 o
   0  -4  -1        179.38        196.23         5.55 o
   1  -4  -1         78.08         70.75         3.04 o
  -4  -3  -1          3.01          3.87         1.07 o
  -3  -3  -1          5.43          5.32         1.15 o
  -2  -3  -1          0.48          0.83         0.24 o
  -1  -3  -1         48.75         45.17         2.77 o
   0  -3  -1        187.95        215.94         5.54 o
   1  -3  -1        120.42        122.71         4.46 o
  -5  -2  -1         22.36         24.48         2.86 o
  -4  -2  -1          6.77          6.01         1.25 o
  -3  -2  -1        136.04        128.66         6.57 o
  -2  -2  -1         76.68         86.12         6.05 o
  -1  -2  -1        247.74        228.10         5.93 o
   0  -2  -1        634.69        674.10        15.82 o
   1  -2  -1        408.35        389.91         9.24 o
  -5  -1  -1         14.35         13.81         1.53 o
  -4  -1  -1         48.70         41.97         3.30 o
  -3  -1  -1         22.67         24.37         2.26 o
  -2  -1  -1         50.71         51.31         2.03 o
  -1  -1  -1         46.77         41.53         1.89 o
  -6   0  -1          3.04          1.94         0.84 o
  -5   0  -1          7.17          7.79         0.97 o
  -4   0  -1          8.44          8.76         0.91 o
  -3   0  -1         84.12         92.79         4.71 o
  -2   0  -1        129.49        139.35         4.07 o
  -1   0  -1       1712.14       1498.81        48.70 o
   1   0  -1        406.67        429.28        14.26 o
   6   0  -1         17.67         24.12         2.89 o
  -6   1  -1          3.89          1.94         0.89 o
  -5   1  -1         28.46         31.75         1.98 o
  -4   1  -1         55.50         54.88         2.64 o
  -3   1  -1          6.62          5.77         0.83 o
  -2   1  -1          5.23          6.57         0.84 o
  -1   1  -1        486.83        483.59        11.37 o
   1   1  -1        252.73        276.17        15.18 o
   4   1  -1         73.97         83.06         4.89 o
   5   1  -1         10.25         12.71         1.88 o
  -6   2  -1          9.68          9.07         1.66 o
  -5   2  -1         17.20         16.21         2.06 o
  -4   2  -1         20.58         22.12         1.39 o
  -3   2  -1        206.02        199.19         5.59 o
  -2   2  -1         42.66         40.89         1.52 o
  -1   2  -1        630.53        614.05        11.90 o
   0   2  -1        166.37        172.22         7.04 o
   1   2  -1        277.26        275.36         6.77 o
   2   2  -1        312.55        318.01        11.87 o
   3   2  -1          4.07          5.72         1.02 o
   4   2  -1         25.29         30.00         2.76 o
   5   2  -1         21.19         23.90         2.66 o
  -6   3  -1          3.33          4.93         1.35 o
  -5   3  -1         14.87         15.89         2.08 o
  -4   3  -1         16.92         17.56         1.95 o
  -3   3  -1         75.14         72.67         2.46 o
  -2   3  -1         34.99         28.40         2.31 o
  -1   3  -1         92.81        101.86         3.12 o
   0   3  -1         21.75         18.14         0.78 o
   1   3  -1        149.47        150.98         5.13 o
   2   3  -1         64.28         72.70         3.94 o
   3   3  -1         25.22         22.03         2.11 o
   4   3  -1         46.55         45.08         3.52 o
  -5   4  -1         26.81         26.80         2.81 o
  -4   4  -1          1.32          1.76         0.62 o
  -3   4  -1         35.88         35.39         1.75 o
  -2   4  -1        148.29        153.87         4.06 o
  -1   4  -1        254.23        242.06         6.51 o
   0   4  -1         22.47         22.82         2.29 o
   1   4  -1          9.96         11.40         1.36 o
  -5   5  -1         58.38         63.13         4.75 o
  -4   5  -1         43.34         40.36         3.29 o
  -3   5  -1         36.24         33.00         3.53 o
  -2   5  -1         27.19         23.75         1.20 o
  -1   5  -1        252.95        241.71         6.72 o
   0   5  -1        370.71        353.30        13.64 o
   1   5  -1         17.24         17.58         1.96 o
   2   5  -1         28.24         25.94         2.61 o
   3   5  -1         19.55         21.28         2.57 o
  -5   6  -1         19.20         19.33         2.52 o
  -4   6  -1          5.71          4.89         1.62 o
  -3   6  -1         19.45         18.17         1.41 o
  -2   6  -1          1.27          1.34         0.32 o
  -1   6  -1         30.10         26.09         1.47 o
   0   6  -1          5.37          4.57         0.99 o
   1   6  -1         64.02         67.52         4.42 o
   2   6  -1         12.59         14.34         2.11 o
   3   6  -1          0.75          0.19         0.46 o
  -5   7  -1         14.11         16.09         2.38 o
  -4   7  -1          3.34          2.74         0.62 o
  -3   7  -1         26.16         27.95         1.91 o
  -2   7  -1         15.79         15.33         1.10 o
  -1   7  -1         50.12         54.14         4.14 o
   0   7  -1          9.24          9.02         1.52 o
   1   7  -1          3.48          3.57         0.98 o
   2   7  -1         10.98         12.13         1.95 o
  -4   8  -1         21.03         21.42         1.81 o
  -3   8  -1         21.48         18.66         2.40 o
  -2   8  -1          6.29          7.22         1.41 o
  -1   8  -1          4.48          4.61         0.86 o
   0   8  -1         10.43         10.80         1.87 o
   1   8  -1         17.45         16.23         2.35 o
  -2  -7   0         10.53         11.27         1.91 o
  -1  -7   0         10.00         11.36         1.72 o
  -3  -6   0          6.59          5.05         1.30 o
  -2  -6   0         22.42         22.34         2.53 o
  -1  -6   0         11.37         13.96         1.76 o
   0  -6   0         27.70         29.00         2.34 o
  -3  -5   0         16.13         14.66         2.08 o
  -2  -5   0         15.17         14.18         1.88 o
  -1  -5   0         30.64         32.16         2.58 o
   0  -5   0        108.03        104.06         4.93 o
  -4  -4   0          6.08          5.63         1.36 o
  -3  -4   0         14.83         11.80         1.77 o
  -2  -4   0         51.28         48.89         3.49 o
  -1  -4   0          8.13          8.10         0.57 o
   0  -4   0        153.93        142.76         5.93 o
  -4  -3   0         32.73         32.16         3.17 o
  -3  -3   0         63.91         54.18         3.85 o
  -2  -3   0         41.45         36.13         2.70 o
  -1  -3   0         67.38         74.10         2.33 o
   0  -3   0         52.20         50.55         1.23 o
   1  -3   0         51.07         56.62         2.57 o
  -5  -2   0          7.85          9.92         1.73 o
  -4  -2   0          1.00          0.72         0.28 o
  -3  -2   0         24.99         27.16         2.37 o
  -2  -2   0        133.06        129.55         5.90 o
  -1  -2   0         22.28         28.63         1.11 o
   0  -2   0        358.51        353.48         8.39 o
   1  -2   0         88.75         96.04         2.77 o
  -5  -1   0         17.33         15.56         1.38 o
  -4  -1   0         20.94         20.93         1.46 o
  -3  -1   0         20.88         21.59         1.95 o
  -2  -1   0        141.30        158.08         6.61 o
  -1  -1   0        511.30        496.20        17.82 o
   0  -1   0        448.58        401.87        13.23 o
   2  -1   0        171.54        175.47         6.34 o
  -6   0   0          5.22          5.39         1.22 o
  -5   0   0         48.26         40.00         2.28 o
  -4   0   0         55.68         53.10         4.04 o
  -3   0   0         70.53         73.35         2.68 o
  -2   0   0         52.45         48.34         2.56 o
  -1   0   0        841.37        938.12        21.67 o
  -6   1   0          1.98          1.43         0.64 o
  -5   1   0         28.83         28.94         1.97 o
  -4   1   0          3.40          2.69         0.47 o
  -3   1   0         84.38         88.08         2.97 o
  -2   1   0        167.82        170.99         4.57 o
  -1   1   0        441.15        423.06        10.08 o
   1   1   0        513.13        429.81        31.65 o
   4   1   0         21.64         27.19         2.49 o
   5   1   0         17.26         18.04         2.23 o
  -6   2   0         17.37         19.06         2.49 o
  -5   2   0         41.49         44.11         3.57 o
  -4   2   0         59.02         60.20         2.43 o
  -3   2   0         21.93         22.16         2.33 o
  -2   2   0         73.06         73.51         1.80 o
  -1   2   0         89.33         80.39         1.86 o
   0   2   0        358.74        369.61         9.09 o
   1   2   0         21.58         29.91         1.43 o
   2   2   0        132.65        134.12         5.71 o
   3   2   0         24.10         28.50         2.29 o
   4   2   0          1.03          1.59         0.70 o
  -6   3   0          6.37          6.38         1.41 o
  -5   3   0         21.50         19.33         2.32 o
  -4   3   0         49.31         46.10         3.34 o
  -3   3   0         94.30         90.07         2.65 o
  -2   3   0        391.36        364.62        24.28 o
  -1   3   0         50.73         51.64         1.41 o
   0   3   0         50.95         48.07         2.03 o
   1   3   0         69.00         84.16         3.21 o
   3   3   0         64.06         62.92         3.84 o
   4   3   0         33.55         33.59         2.88 o
  -5   4   0         40.38         39.96         3.55 o
  -4   4   0         65.41         61.90         4.10 o
  -3   4   0          6.87          5.55         1.52 o
  -2   4   0         46.67         45.20         1.63 o
  -1   4   0        167.49        172.22         6.33 o
   0   4   0        152.60        152.13         4.29 o
   1   4   0          7.35          6.04         0.95 o
  -5   5   0          0.04          0.43         0.53 o
  -4   5   0         21.02         23.96         2.49 o
  -3   5   0         62.49         59.44         2.63 o
  -2   5   0         64.78         62.67         2.14 o
  -1   5   0          3.02          2.56         0.42 o
   0   5   0        106.65        102.92         5.15 o
   1   5   0         29.79         30.09         2.59 o
   2   5   0         15.73         14.47         1.88 o
  -5   6   0         20.39         22.35         2.75 o
  -4   6   0         12.70         11.53         1.20 o
  -3   6   0         16.48         17.34         2.04 o
  -2   6   0         25.48         23.86         1.30 o
  -1   6   0         80.91         82.08         2.85 o
   0   6   0         28.76         24.95         2.35 o
   1   6   0         11.34         11.89         1.64 o
   2   6   0         22.35         26.78         2.87 o
   3   6   0          6.62          8.29         1.64 o
  -5   7   0          4.30          4.66         1.27 o
  -4   7   0         12.21         14.07         1.41 o
  -3   7   0         21.77         22.38         3.40 o
  -2   7   0         22.57         22.32         1.33 o
  -1   7   0         12.36         12.21         1.26 o
   0   7   0         55.92         61.90         4.30 o
   1   7   0         10.25         11.68         1.83 o
  -4   8   0          1.85          0.94         0.66 o
  -3   8   0         15.00         16.50         2.26 o
  -2   8   0         22.44         24.18         1.96 o
  -1   8   0          3.55          3.73         0.94 o
   0   8   0          9.53          9.01         1.76 o
  -2  -7   1         11.18          8.71         1.69 o
  -3  -6   1          0.67          0.49         0.60 o
  -2  -6   1         12.75         15.24         2.08 o
  -1  -6   1         64.37         64.20         4.19 o
  -3  -5   1         19.65         21.68         2.58 o
  -2  -5   1         27.99         30.51         2.76 o
  -1  -5   1         16.64         13.14         1.54 o
   0  -5   1        373.55        324.29        12.22 o
   1  -5   1        252.54        247.62         8.71 o
  -4  -4   1          2.04          2.23         0.74 o
  -3  -4   1          8.12          6.73         1.28 o
  -2  -4   1         51.55         47.56         3.36 o
  -1  -4   1          9.64          7.57         1.04 o
   0  -4   1         22.92         23.00         1.69 o
   1  -4   1        256.21        246.57         8.63 o
  -5  -3   1         10.69         12.62         2.09 o
  -4  -3   1         45.54         38.78         3.42 o
  -3  -3   1         24.34         24.80         1.36 o
  -2  -3   1         63.02         66.58         2.26 o
  -1  -3   1        145.39        150.54         4.77 o
   0  -3   1         21.93         21.28         0.83 o
   1  -3   1         90.15        108.15         4.22 o
  -5  -2   1         21.50         18.34         2.34 o
  -4  -2   1         25.85         25.41         1.58 o
  -3  -2   1          4.19          3.62         0.49 o
  -2  -2   1        316.98        331.85         8.45 o
  -1  -2   1        279.28        234.07         8.73 o
   0  -2   1        168.74        184.30         6.61 o
   1  -2   1        632.42        685.72        22.72 o
  -5  -1   1         10.91          9.40         1.05 o
  -4  -1   1         73.90         68.29         2.86 o
  -3  -1   1         33.47         34.52         1.75 o
  -2  -1   1        149.21        156.07         5.30 o
  -1  -1   1        249.12        260.88         6.38 o
   0  -1   1       1025.71       1005.08        32.38 o
  -6   0   1         17.32         13.80         2.01 o
  -5   0   1         15.05         13.17         1.21 o
  -4   0   1          7.51          6.90         0.76 o
  -3   0   1         69.95         68.53         2.50 o
  -2   0   1        223.75        240.49        10.22 o
  -1   0   1        398.98        386.00         9.10 o
  -6   1   1          2.44          2.14         0.86 o
  -5   1   1         10.51         10.46         1.03 o
  -4   1   1         27.98         26.13         1.50 o
  -3   1   1          2.37          2.67         0.61 o
  -2   1   1        242.83        245.43        11.15 o
  -1   1   1        743.40        722.86        16.85 o
   0   1   1         69.03         75.93         1.98 o
   1   1   1         44.05         46.59         1.47 o
   2   1   1         51.65         57.53         2.83 o
   3   1   1         23.08         22.62         1.87 o
   4   1   1         49.32         51.05         3.44 o
  -6   2   1         36.78         44.53         3.96 o
  -5   2   1         25.12         25.62         2.61 o
  -4   2   1         62.23         58.57         2.33 o
  -3   2   1         86.95         84.69         2.68 o
  -2   2   1        112.03        115.09         3.44 o
  -1   2   1        399.83        398.35        11.58 o
   0   2   1        643.24        634.47        15.57 o
   1   2   1        251.03        273.76         9.53 o
   2   2   1         77.85         77.14         3.65 o
   3   2   1        136.19        128.73         5.89 o
   4   2   1          6.50          7.32         1.22 o
  -6   3   1          1.45          0.70         0.42 o
  -5   3   1         27.76         23.10         2.59 o
  -4   3   1         32.88         30.11         2.63 o
  -3   3   1          2.28          1.82         0.64 o
  -2   3   1        168.18        162.60         4.70 o
  -1   3   1        119.34        122.52         2.96 o
   0   3   1        182.65        179.35        11.43 o
  -5   4   1         18.41         15.99         2.19 o
  -4   4   1         90.38         91.50         5.34 o
  -3   4   1         31.37         31.21         1.71 o
  -2   4   1         39.32         34.05         1.78 o
  -1   4   1         77.09         72.37         2.91 o
   0   4   1        180.17        181.47         5.02 o
   1   4   1         64.50         63.17         3.58 o
  -5   5   1          5.54          5.29         1.33 o
  -4   5   1          0.55          0.39         0.38 o
  -3   5   1         27.25         25.09         1.62 o
  -2   5   1         46.27         46.41         1.81 o
  -1   5   1         87.28         83.32         2.51 o
   0   5   1        112.18        115.20         5.48 o
   1   5   1        111.73        108.45         5.59 o
   2   5   1         17.09         17.33         2.04 o
   3   5   1         20.99         19.48         2.40 o
  -5   6   1          7.30          9.26         1.75 o
  -4   6   1         25.69         28.14         1.97 o
  -3   6   1          5.18          5.68         0.80 o
  -2   6   1        138.84        141.07         3.96 o
  -1   6   1        119.61        119.37         4.26 o
   0   6   1          3.06          3.14         0.75 o
   1   6   1          4.23          5.59         1.05 o
   2   6   1         16.80         18.37         2.30 o
  -4   7   1          8.41          9.44         1.50 o
  -3   7   1         10.43         10.74         1.17 o
  -2   7   1         25.49         26.64         1.49 o
  -1   7   1          5.89          5.41         0.82 o
   0   7   1         25.14         29.17         2.36 o
  -4   8   1          9.16          9.94         1.25 o
  -3   8   1          3.29          3.47         1.00 o
  -2   8   1         44.60         47.28         4.09 o
  -1   8   1          7.23          9.42         1.77 o
   0   8   1          0.28         -0.18         0.42 o
  -3  -6   2          6.90          6.92         1.53 o
  -2  -6   2         13.37         11.19         1.75 o
  -3  -5   2         19.80         17.15         2.30 o
  -2  -5   2         63.68         57.90         4.03 o
  -1  -5   2        118.53        115.06         5.76 o
   1  -5   2        138.47        142.25         5.33 o
  -4  -4   2         17.93         13.40         2.05 o
  -3  -4   2         16.87         18.92         2.22 o
  -2  -4   2          4.89          3.08         0.73 o
  -1  -4   2        208.73        194.18         8.12 o
  -5  -3   2          6.71          5.82         1.36 o
  -4  -3   2         22.56         21.86         2.50 o
  -3  -3   2         62.31         60.46         3.99 o
  -2  -3   2         45.92         46.20         1.64 o
  -1  -3   2        354.08        300.17        11.25 o
  -5  -2   2          9.23          9.67         1.70 o
  -4  -2   2         51.16         45.71         3.13 o
  -3  -2   2         41.91         42.54         1.86 o
  -2  -2   2         24.55         22.34         2.63 o
  -1  -2   2        164.84        169.16         6.61 o
  -5  -1   2          6.53          6.25         0.85 o
  -4  -1   2         27.41         24.64         1.54 o
  -3  -1   2         75.15         68.35         2.53 o
  -2  -1   2         58.88         56.96         1.95 o
  -1  -1   2        518.59        518.98        17.06 o
   3  -1   2         20.78         21.99         1.15 o
  -5   0   2         13.76         16.24         1.35 o
  -4   0   2          7.49          7.02         0.75 o
  -3   0   2         64.82         59.42         2.29 o
  -2   0   2        169.84        158.63         4.30 o
  -1   0   2        427.58        428.15        14.38 o
  -6   1   2         45.65         39.53         3.62 o
  -5   1   2         18.32         19.08         2.19 o
  -4   1   2         32.13         32.93         1.70 o
  -3   1   2         10.38         10.41         0.92 o
  -2   1   2        167.56        172.19         6.73 o
   0   1   2          0.33          0.95         0.19 o
   1   1   2         59.10         53.57         2.13 o
   2   1   2         45.85         55.47         2.65 o
   3   1   2         63.98         69.82         3.60 o
   4   1   2         37.09         37.73         2.76 o
  -6   2   2          5.32          5.20         1.36 o
  -5   2   2         43.02         45.11         3.62 o
  -4   2   2         65.59         63.87         4.00 o
  -3   2   2        112.45        103.41         5.05 o
  -2   2   2         97.07         95.27         4.38 o
  -1   2   2        179.23        172.93         8.67 o
   0   2   2        249.76        266.36         5.43 o
   2   2   2         23.88         22.10         1.52 o
   3   2   2         93.19         98.43         4.68 o
  -6   3   2          2.79          2.19         0.84 o
  -5   3   2          2.98          3.48         0.99 o
  -4   3   2         42.54         41.77         3.22 o
  -3   3   2         19.84         20.79         1.93 o
  -2   3   2         28.24         25.31         1.34 o
  -1   3   2        128.52        132.51         3.16 o
   0   3   2         16.89         15.92         0.72 o
  -5   4   2          5.94          4.79         1.22 o
  -4   4   2         43.24         44.65         3.47 o
  -3   4   2        241.92        242.70         7.10 o
  -2   4   2         66.50         67.60         2.65 o
  -1   4   2        159.54        162.24         3.92 o
   0   4   2        126.39        116.92        14.23 o
   1   4   2        143.23        146.01         6.38 o
  -5   5   2          8.41          8.08         1.58 o
  -4   5   2          3.40          3.12         0.89 o
  -3   5   2          7.93          7.75         0.89 o
  -2   5   2         54.78         59.32         2.60 o
  -1   5   2         14.83         14.65         0.88 o
   0   5   2         13.87         13.16         1.06 o
   1   5   2         80.06         82.09         4.53 o
   2   5   2         26.62         32.20         2.80 o
   3   5   2         35.77         35.87         3.30 o
  -5   6   2         10.25         15.23         2.28 o
  -4   6   2         41.59         38.05         3.47 o
  -3   6   2         21.40         20.52         1.58 o
  -2   6   2          1.91          0.93         0.37 o
  -1   6   2         44.39         46.02         1.86 o
   0   6   2         14.34         17.01         1.35 o
   1   6   2         14.56         12.98         1.24 o
  -4   7   2         15.17         14.62         1.52 o
  -3   7   2         34.70         36.21         2.28 o
  -2   7   2         80.27         78.79         3.53 o
  -1   7   2          6.62          7.42         1.45 o
   0   7   2          0.84          0.33         0.34 o
   1   7   2         15.98         18.98         2.41 o
   2   7   2         18.53         16.95         2.32 o
  -4   8   2         10.55         14.96         2.24 o
  -3   8   2          5.87          6.67         1.47 o
  -2   8   2          3.79          5.82         1.39 o
  -1   8   2         67.29         71.16         5.29 o
   0   8   2         17.75         20.62         2.71 o
  -3  -4   3         22.10         19.15         2.23 o
  -2  -4   3         85.44         71.91         4.33 o
  -4  -3   3         17.46         18.73         2.27 o
  -3  -3   3         62.69         64.32         4.15 o
  -2  -3   3         12.31         12.60         0.63 o
  -4  -2   3         26.40         25.66         1.58 o
  -3  -2   3         42.69         40.86         1.83 o
  -2  -2   3         79.88         81.37         3.31 o
  -1  -2   3         54.73         58.24         2.20 o
  -5  -1   3         34.98         36.22         2.93 o
  -4  -1   3          4.06          3.06         0.51 o
  -3  -1   3        183.77        169.20         4.99 o
  -2  -1   3        105.09        109.13         4.42 o
  -1  -1   3        398.94        400.20        13.45 o
  -5   0   3         10.71          9.94         1.53 o
  -4   0   3          2.04          2.68         0.64 o
  -3   0   3          7.68          8.42         1.06 o
  -2   0   3        164.10        182.23         6.99 o
  -1   0   3        502.00        484.06        16.34 o
   0   0   3        115.45        122.51         4.33 o
   1   0   3        304.28        377.87        13.04 o
  -6   1   3          5.09          2.41         0.79 o
  -5   1   3         40.47         41.91         3.41 o
  -4   1   3         60.94         64.41         3.96 o
  -3   1   3         67.80         64.14         3.56 o
  -2   1   3        426.51        470.84        16.54 o
  -1   1   3         32.42         29.02         1.73 o
   0   1   3        130.30        129.61         4.89 o
   1   1   3         58.28         57.57         2.43 o
   2   1   3         19.97         21.69         1.29 o
   3   1   3         46.82         56.65         3.00 o
  -6   2   3          2.57          2.76         1.00 o
  -5   2   3          9.06         10.26         1.66 o
  -4   2   3         30.50         28.38         2.53 o
  -3   2   3        247.14        239.09         9.74 o
  -2   2   3        603.82        595.35        20.81 o
  -1   2   3        136.41        131.25         3.83 o
   0   2   3        192.83        192.48         4.06 o
   1   2   3         16.04         12.06         1.03 o
  -6   3   3          8.34          7.56         1.65 o
  -5   3   3         11.54         11.87         1.84 o
  -4   3   3         21.28         19.72         2.15 o
  -3   3   3         59.65         55.31         3.55 o
  -2   3   3         74.66         76.81         2.84 o
  -1   3   3        213.73        216.65         7.35 o
   0   3   3         97.00         97.06         2.93 o
   1   3   3        115.68        114.18         5.07 o
  -5   4   3         10.20         10.97         1.83 o
  -4   4   3          1.20          1.60         0.65 o
  -3   4   3         63.85         68.42         4.20 o
  -2   4   3         69.24         64.96         2.67 o
  -1   4   3         33.59         29.95         1.22 o
   0   4   3         53.71         55.37         2.15 o
   1   4   3         30.87         32.82         1.66 o
  -5   5   3         22.51         21.06         2.68 o
  -4   5   3         31.93         32.82         3.10 o
  -3   5   3         29.14         31.03         1.93 o
  -2   5   3          1.35          1.08         0.35 o
  -1   5   3         27.94         29.34         1.32 o
   0   5   3          2.49          2.05         0.40 o
   1   5   3         55.53         51.72         2.38 o
   2   5   3         24.74         21.48         2.18 o
  -5   6   3         14.10         16.49         2.43 o
  -4   6   3         14.88         17.15         2.29 o
  -3   6   3         64.97         62.18         3.05 o
  -2   6   3         46.38         52.48         2.65 o
  -1   6   3         48.89         49.08         2.46 o
   0   6   3         31.32         29.37         2.77 o
   1   6   3          4.99          6.78         1.32 o
   2   6   3         52.36         58.25         4.22 o
  -4   7   3         12.71         12.49         1.99 o
  -3   7   3         37.03         31.72         3.45 o
  -2   7   3          2.50          2.31         0.53 o
  -1   7   3         25.63         25.89         2.81 o
   0   7   3          8.89          8.05         1.56 o
   1   7   3          0.49          1.06         0.65 o
  -4   8   3          9.07          9.41         1.80 o
  -3   8   3         31.15         33.44         3.46 o
  -2   8   3          5.64          7.28         1.51 o
  -1   8   3          6.71          6.46         1.42 o
   0   8   3         21.57         22.94         2.87 o
  -2  -3   4        239.13        235.87         7.98 o
  -3  -2   4         38.57         37.27         2.22 o
  -2  -2   4        149.51        144.40         5.46 o
  -4  -1   4         56.71         50.05         3.21 o
  -3  -1   4          1.98          1.56         0.42 o
  -2  -1   4         56.75         60.44         2.93 o
  -1  -1   4         24.75         25.87         1.49 o
   0  -1   4        409.14        426.39        10.26 o
  -5   0   4         12.83         11.12         1.63 o
  -4   0   4         30.50         33.29         2.62 o
  -3   0   4         21.18         22.53         1.85 o
  -2   0   4         39.60         36.76         2.20 o
  -1   0   4        188.42        203.71         7.59 o
   0   0   4        214.99        221.24         7.61 o
   1   0   4        146.50        187.92         7.03 o
  -6   1   4          6.82          6.06         1.35 o
  -5   1   4         28.96         25.51         2.61 o
  -4   1   4         96.51         93.63         5.13 o
  -3   1   4        151.40        163.22         7.11 o
  -2   1   4        202.33        206.31         8.17 o
  -1   1   4         55.15         61.64         3.11 o
   0   1   4        148.71        141.20         5.45 o
   1   1   4         19.15         17.63         1.08 o
   2   1   4        310.70        296.53        10.13 o
  -6   2   4          0.43          0.77         0.56 o
  -5   2   4          5.91          6.71         1.36 o
  -4   2   4          9.45          9.78         1.47 o
  -3   2   4         76.14         75.62         4.23 o
  -2   2   4         68.05         63.36         3.50 o
  -1   2   4        180.86        185.98         5.43 o
   0   2   4        266.69        247.74         9.15 o
   1   2   4         78.12         74.47         3.44 o
   2   2   4         46.87         45.64         2.41 o
  -5   3   4         18.31         18.71         2.37 o
  -4   3   4          8.00          8.38         1.39 o
  -3   3   4        163.26        150.51         7.12 o
  -2   3   4        210.59        196.36         5.83 o
  -1   3   4         84.52         88.40         5.87 o
   0   3   4         16.63         15.92         0.80 o
   1   3   4         39.91         40.16         2.54 o
   2   3   4        102.77        101.49         4.74 o
  -5   4   4         23.13         24.04         2.82 o
  -4   4   4         15.04         16.43         2.11 o
  -3   4   4          4.75          4.49         1.01 o
  -2   4   4        157.18        150.81         4.93 o
  -1   4   4        108.82        103.55         3.65 o
   0   4   4        103.69         96.40         3.12 o
   1   4   4         69.19         69.98         2.66 o
   2   4   4         67.45         67.85         3.93 o
  -5   5   4         19.26         21.24         2.71 o
  -4   5   4         28.40         28.58         2.95 o
  -3   5   4         27.31         26.63         1.82 o
  -2   5   4         79.18         78.56         3.30 o
  -1   5   4          7.26          6.98         0.82 o
   0   5   4         37.48         32.80         2.74 o
   1   5   4         14.58         14.59         1.77 o
   2   5   4         22.17         22.32         2.24 o
  -4   6   4         21.69         21.49         2.61 o
  -3   6   4         33.08         34.74         2.24 o
  -2   6   4         19.90         20.50         1.97 o
  -1   6   4         19.98         19.89         1.55 o
   0   6   4         54.87         54.60         4.01 o
   1   6   4         12.66         14.24         1.93 o
  -4   7   4         14.87         14.11         2.18 o
  -3   7   4         30.73         29.26         2.18 o
  -2   7   4         16.74         17.64         1.58 o
  -1   7   4          8.48          8.59         1.63 o
   0   7   4         20.28         21.24         2.58 o
   1   7   4          8.01          6.96         1.45 o
  -3  -2   5         55.11         55.32         2.93 o
  -2  -2   5         89.21         93.14         3.95 o
  -4  -1   5         40.70         37.78         2.76 o
  -3  -1   5         64.89         61.35         3.36 o
  -2  -1   5        100.62        102.62         4.50 o
  -1  -1   5         66.01         77.49         3.48 o
   1  -1   5        202.76        206.70         7.24 o
  -5   0   5         15.53         12.55         1.75 o
  -4   0   5         58.35         57.22         3.68 o
  -3   0   5          5.09          4.67         0.86 o
  -2   0   5        103.65         94.99         4.42 o
  -1   0   5          1.18          0.67         0.27 o
   0   0   5         54.01         55.63         2.35 o
   2   0   5         13.82         12.69         0.67 o
  -6   1   5          2.51          2.25         0.79 o
  -5   1   5         16.56         14.79         1.99 o
  -4   1   5         61.28         57.62         3.82 o
  -3   1   5        219.46        221.89         9.23 o
  -2   1   5        173.67        179.18         7.41 o
  -1   1   5        194.90        207.29         8.18 o
   1   1   5        104.56         98.70         4.04 o
   2   1   5         99.20         96.44         3.67 o
  -6   2   5         10.52          9.11         1.75 o
  -5   2   5         12.80         12.57         1.92 o
  -4   2   5          9.51          8.95         1.43 o
  -3   2   5         91.78         91.43         4.97 o
  -2   2   5        104.97         98.94         4.93 o
  -1   2   5          8.62          7.80         1.05 o
   0   2   5         81.06         72.99         3.56 o
   1   2   5        181.62        163.09         6.42 o
   2   2   5         38.81         38.69         2.12 o
  -5   3   5         13.31         13.03         1.98 o
  -4   3   5        125.64        124.27         6.71 o
  -3   3   5         31.63         31.62         2.68 o
  -2   3   5        105.09        100.41         5.20 o
  -1   3   5        164.22        161.67         4.99 o
   0   3   5         41.02         35.89         2.39 o
   1   3   5         83.73         84.07         2.75 o
   2   3   5         40.49         42.19         2.61 o
  -5   4   5         15.03         18.91         2.53 o
  -4   4   5          9.90         11.54         1.78 o
  -3   4   5         30.23         28.01         2.60 o
  -2   4   5         27.46         29.60         1.81 o
  -1   4   5         23.77         21.91         1.44 o
   0   4   5         58.75         58.02         3.58 o
   1   4   5         30.40         29.31         2.36 o
  -5   5   5          1.77          2.51         1.00 o
  -4   5   5         29.00         30.90         3.11 o
  -3   5   5          2.79          2.19         0.70 o
  -2   5   5         27.57         26.81         1.80 o
  -1   5   5         16.73         14.99         1.26 o
   0   5   5          8.03          6.87         1.21 o
   1   5   5         21.77         21.69         2.21 o
  -4   6   5         16.96         15.93         2.31 o
  -3   6   5         34.05         34.76         2.34 o
  -2   6   5         26.81         25.82         1.94 o
  -1   6   5         30.99         27.08         2.69 o
   0   6   5         38.29         38.96         3.34 o
   1   6   5          9.13          9.13         1.57 o
  -4   7   5         10.37         11.69         2.06 o
  -3   7   5          7.70          9.43         1.23 o
  -2   7   5         22.02         21.50         2.97 o
  -1   7   5          0.60          0.28         0.36 o
   0   7   5         18.41         24.46         2.79 o
   1   7   5         65.55         61.98         4.68 o
  -3  -2   6         79.39         86.59         4.17 o
  -2  -2   6         53.83         57.51         2.91 o
  -4  -1   6         12.09         10.88         1.40 o
  -3  -1   6         85.48         79.18         4.09 o
  -2  -1   6        145.77        152.06         6.33 o
   1  -1   6        134.78        145.98         5.36 o
  -5   0   6          6.65          7.47         1.37 o
  -4   0   6         30.47         30.85         2.61 o
  -3   0   6         20.53         17.21         1.69 o
  -2   0   6          8.01          8.26         1.06 o
  -1   0   6         59.88         54.03         3.01 o
  -6   1   6         11.89         13.32         2.11 o
  -5   1   6         14.58         14.71         2.01 o
  -4   1   6         14.23         12.62         1.69 o
  -3   1   6         85.47         80.04         4.43 o
  -2   1   6        154.10        159.18         7.02 o
  -1   1   6        331.82        327.03        12.34 o
   1   1   6         24.26         24.88         1.49 o
  -5   2   6         12.60         15.67         2.18 o
  -4   2   6         73.43         69.26         4.55 o
  -3   2   6         19.97         21.05         2.10 o
  -2   2   6         33.95         30.22         2.45 o
  -1   2   6         27.30         22.71         2.01 o
   1   2   6        289.51        284.97        10.52 o
  -5   3   6          1.05          2.37         0.91 o
  -4   3   6         11.42         11.80         1.78 o
  -3   3   6         23.61         22.11         2.27 o
  -2   3   6         31.53         34.30         2.77 o
  -1   3   6        172.01        170.71         5.35 o
   0   3   6         25.36         23.01         1.93 o
   1   3   6          0.62          1.06         0.40 o
  -5   4   6         14.88         14.44         2.24 o
  -4   4   6         60.67         64.47         4.67 o
  -3   4   6         27.04         28.30         2.73 o
  -2   4   6          9.91          9.45         1.46 o
  -1   4   6          0.05          0.15         0.53 o
   0   4   6         22.17         15.89         1.72 o
   1   4   6         28.35         25.14         2.17 o
  -4   5   6         24.66         22.59         2.73 o
  -3   5   6         58.92         55.04         4.22 o
  -2   5   6         28.52         27.45         1.90 o
  -1   5   6         94.62         91.25         3.76 o
   0   5   6         21.44         21.14         2.19 o
   1   5   6         35.60         38.56         3.03 o
  -4   6   6         13.05         16.53         2.40 o
  -3   6   6         16.74         19.72         2.50 o
  -2   6   6         23.54         22.41         1.88 o
  -1   6   6          5.32          5.93         1.30 o
   0   6   6         10.68         11.86         1.76 o
   1   6   6         19.81         19.22         2.22 o
  -3   7   6          0.12         -0.05         0.36 o
  -2   7   6         18.26         18.05         1.71 o
  -1   7   6         29.16         27.89         3.03 o
   0   7   6          5.12          4.24         1.15 o
  -3  -2   7         70.55         71.84         3.77 o
  -2  -2   7         32.69         30.26         2.03 o
  -4  -1   7         16.69         14.85         1.71 o
  -3  -1   7          4.61          4.93         0.90 o
  -2  -1   7         24.64         22.34         1.86 o
  -5   0   7         18.58         19.22         2.25 o
  -4   0   7         31.64         32.54         2.74 o
  -3   0   7        147.37        137.40         6.51 o
  -2   0   7         76.40         76.14         4.12 o
  -1   0   7        185.15        186.94         7.81 o
  -5   1   7          7.28          5.32         1.20 o
  -4   1   7          1.44          1.43         0.56 o
  -3   1   7         21.21         20.62         2.07 o
  -2   1   7         71.97         67.05         3.94 o
  -1   1   7         26.27         26.76         2.23 o
  -5   2   7         12.81         11.01         1.86 o
  -4   2   7         21.70         19.91         2.28 o
  -3   2   7         17.94         17.30         1.97 o
  -2   2   7          8.59          7.56         1.23 o
  -1   2   7        140.85        139.94         6.66 o
  -5   3   7         18.56         14.88         2.20 o
  -4   3   7         36.33         38.16         3.40 o
  -3   3   7         53.00         53.90         3.93 o
  -2   3   7          7.03          9.09         1.44 o
  -1   3   7         54.54         54.66         3.70 o
   0   3   7        361.86        347.88        13.31 o
   1   3   7         74.58         76.05         4.05 o
  -5   4   7         35.16         31.38         3.41 o
  -4   4   7          4.80          6.48         1.42 o
  -3   4   7         49.49         50.74         3.98 o
  -2   4   7         35.52         38.36         3.23 o
  -1   4   7         24.83         24.71         2.37 o
   0   4   7         31.95         30.27         2.57 o
   1   4   7         31.45         30.09         2.48 o
  -4   5   7         22.76         23.23         2.86 o
  -3   5   7         34.98         37.45         3.48 o
  -2   5   7         21.04         22.34         2.52 o
  -1   5   7         23.96         23.13         2.45 o
   0   5   7         29.38         25.57         2.52 o
   1   5   7          9.31         10.87         1.57 o
  -4   6   7          8.79         10.28         1.93 o
  -3   6   7         18.08         19.73         2.62 o
  -2   6   7         40.58         39.67         2.56 o
  -1   6   7         32.38         34.36         3.27 o
   0   6   7          6.94          5.57         1.25 o
  -3   7   7         11.71         10.32         1.89 o
  -1   7   7         16.64         18.17         2.49 o
  -3  -2   8         48.27         46.56         2.96 o
  -4  -1   8         10.58         11.93         1.57 o
  -3  -1   8         15.26         15.39         1.68 o
  -2  -1   8         33.81         31.73         2.38 o
  -5   0   8          5.94          7.75         1.43 o
  -4   0   8         37.68         38.27         3.17 o
  -3   0   8         55.74         56.74         3.70 o
  -2   0   8        115.62        106.81         5.41 o
  -5   1   8         19.51         17.14         2.27 o
  -4   1   8          1.24          0.89         0.61 o
  -3   1   8          3.27          5.22         1.08 o
  -2   1   8         64.21         60.23         3.88 o
  -5   2   8          0.78          0.85         0.59 o
  -4   2   8         21.89         20.20         2.42 o
  -3   2   8         29.09         26.81         2.62 o
  -2   2   8         94.87         96.79         5.48 o
  -5   3   8         52.15         50.87         4.44 o
  -4   3   8          8.33          6.50         1.44 o
  -3   3   8         35.24         43.09         3.57 o
  -2   3   8         24.93         26.73         2.63 o
  -4   4   8         16.51         17.51         2.44 o
  -3   4   8         11.06          9.46         1.64 o
  -2   4   8         34.17         30.00         2.92 o
  -4   5   8          4.81          5.99         1.48 o
  -3   5   8         28.27         30.08         3.21 o
  -2   5   8         36.31         36.13         3.41 o
   0   5   8         18.53         18.77         2.19 o
  -3   6   8          0.34          0.73         0.64 o
  -2   6   8         10.44          8.92         1.70 o
  -1   6   8         19.42         22.16         2.66 o
   0   6   8         29.43         29.23         2.99 o
  -3  -2   9         12.46         13.04         1.51 o
  -4  -1   9         40.89         40.99         3.24 o
  -3  -1   9         17.49         17.22         1.85 o
  -4   0   9          2.26          3.88         1.00 o
  -3   0   9         16.99         15.51         1.85 o
  -2   0   9         65.95         61.29         3.91 o
  -5   1   9          4.92          4.81         1.26 o
  -4   1   9         45.03         46.09         3.77 o
  -3   1   9         17.98         15.42         1.95 o
  -2   1   9         44.99         46.56         3.43 o
  -5   2   9         11.89         15.16         2.32 o
  -4   2   9          5.75          4.73         1.21 o
  -3   2   9          4.66          5.87         1.27 o
  -2   2   9          5.78          4.62         1.05 o
  -4   3   9         21.10         23.95         2.84 o
  -3   3   9         28.01         24.68         2.74 o
  -2   3   9         41.91         45.54         3.72 o
  -4   4   9         10.35         13.23         2.14 o
  -3   4   9          4.57          4.68         1.23 o
  -2   4   9         61.54         56.41         4.40 o
  -3   5   9         12.79         15.19         2.33 o
  -2   5   9         10.00         10.76         1.88 o
  -3  -1  10         22.93         25.05         2.42 o
  -4   0  10         23.35         19.46         2.33 o
  -3   0  10         19.70         17.72         2.10 o
  -5   1  10         16.31         14.98         2.23 o
  -4   1  10          2.69          3.64         0.99 o
  -3   1  10         13.16         16.19         2.09 o
  -2   1  10         10.95          9.39         1.52 o
  -4   2  10         20.21         20.32         2.60 o
  -3   2  10         35.57         30.85         3.05 o
  -2   2  10         24.26         24.15         2.61 o
  -4   3  10          9.50          9.60         1.85 o
  -3   3  10         16.19         15.55         2.25 o
  -2   3  10         56.90         56.58         4.41 o
  -3   4  10         14.45         13.68         2.18 o
  -4   0  11          1.63          0.91         0.49 o
  -3   0  11         26.03         27.90         2.80 o
  -4   1  11          0.99          0.08         0.42 o
  -3   1  11          8.17          7.41         1.42 o
  -4   2  11         36.17         40.81         3.93 o
  -3   2  11         37.13         37.38         3.56 o
  -3   3  11         12.00         12.23         2.07 o
  -4   0  12          0.60          1.00         0.62 o
  -4   1  12         24.05         22.69         2.82 o
  -3   2  12         36.88         41.48         3.93 o
                                                
